# Supplementary material for: Differentially Methylated Genes in Saliva are linked to Childhood Stress
Source: Sci Rep. 2018 Jul 17;8:10785. doi: 10.1038/s41598-018-29107-0 (PMC6050255; doi:10.1038/s41598-018-29107-0)
Supplement: Supplementary file 2 — Dataset 1 [file 41598_2018_29107_MOESM2_ESM.xlsx]

## Sheet: DMLs
Dataset 1: Differentially Methylated Loci
CpG ID	Chromsoome	Position	Strand	Gene Symbol(s)	Genomic Strcture(s)	Relation to CpG Island	Correlation with LSI	aLIS FDR	Known Stress Gene?	Potentially Functional?
cg10893986	chr1	3229739	+	PRDM16;PRDM16	Body;Body	OpenSea	-0.320113	0.0157157	TRUE	FALSE
cg09845604	chr1	3229921	+	PRDM16;PRDM16	Body;Body	OpenSea	-0.562628	0.000933782	TRUE	FALSE
cg15605124	chr1	3230250	+	PRDM16;PRDM16	Body;Body	OpenSea	-0.346858	0.00202526	TRUE	FALSE
cg16394551	chr1	3230357	+	PRDM16;PRDM16	Body;Body	OpenSea	-0.606848	0.000117287	TRUE	FALSE
cg15491247	chr1	3230424	+	PRDM16;PRDM16	Body;Body	OpenSea	-0.623258	5.73e-05	TRUE	FALSE
cg17435683	chr1	3230609	-	PRDM16;PRDM16	Body;Body	OpenSea	-0.660034	0.000615504	TRUE	FALSE
cg24879939	chr1	3230647	+	PRDM16;PRDM16	Body;Body	OpenSea	-0.666596	0.00736806	TRUE	FALSE
cg09809932	chr1	6515597	-	ESPN	Body	Island	0.6886	0.0375152	FALSE	FALSE
cg26419880	chr1	6515624	+	ESPN	Body	Island	0.379347	0.0493275	FALSE	FALSE
cg13507429	chr1	18807550	-	KLHDC7A	1stExon	N_Shore	-0.621857	0.0386962	FALSE	FALSE
cg05040210	chr1	18807594	-	KLHDC7A	1stExon	N_Shore	-0.573329	0.045352	FALSE	FALSE
cg16585132	chr1	38464943	+	FHL3	Body	S_Shelf	-0.729004	0.0461426	TRUE	TRUE
cg15089826	chr1	55794598	-	NA	NA	OpenSea	0.658425	0.023424	FALSE	FALSE
cg01813393	chr1	62729423	-	KANK4	Body	OpenSea	0.368995	0.0479799	FALSE	FALSE
cg16174164	chr1	62739108	-	KANK4	Body	OpenSea	-0.537308	0.0349516	FALSE	FALSE
cg08271996	chr1	62739132	-	KANK4	Body	OpenSea	-0.697455	0.037777	FALSE	FALSE
cg26690034	chr1	75198963	-	CRYZ;CRYZ;CRYZ;TYW3;TYW3;CRYZ;CRYZ;CRYZ;TYW3;CRYZ;CRYZ	5'UTR;1stExon;1stExon;1stExon;Body;5'UTR;5'UTR;1stExon;1stExon;1stExon;5'UTR	OpenSea	-0.365676	0.0423568	FALSE	FALSE
cg13304609	chr1	79085162	-	IFI44L	TSS1500	OpenSea	-0.601309	0.0446996	FALSE	FALSE
cg06872964	chr1	79085250	-	IFI44L	TSS1500	OpenSea	-0.654993	0.00111143	FALSE	FALSE
cg03607951	chr1	79085586	+	IFI44L	TSS1500	OpenSea	-0.638988	0.00212564	FALSE	FALSE
cg19245011	chr1	92414221	+	BRDT	TSS1500	N_Shore	-0.621512	0.0372575	FALSE	FALSE
cg01515515	chr1	92414295	-	BRDT	TSS1500	N_Shore	-0.312677	0.0229194	FALSE	FALSE
cg06442199	chr1	92414344	+	BRDT	TSS1500	N_Shore	-0.483423	0.0202627	FALSE	FALSE
cg03421440	chr1	92414520	-	BRDT	TSS1500	N_Shore	-0.438669	0.0428776	FALSE	FALSE
cg23206461	chr1	147782116	+	NA	NA	Island	0.411746	0.0195229	FALSE	FALSE
cg13392957	chr1	147782279	-	NA	NA	Island	0.346335	0.0123154	FALSE	FALSE
cg13067553	chr1	147782452	+	NA	NA	Island	0.527934	0.0115144	FALSE	FALSE
cg03242265	chr1	147782472	+	NA	NA	Island	0.380272	0.0330174	FALSE	FALSE
cg00339687	chr1	161348895	-	NA	NA	OpenSea	-0.636017	0.0129423	FALSE	FALSE
cg02954704	chr1	161349006	-	NA	NA	OpenSea	-0.587995	0.00576019	FALSE	FALSE
cg25597117	chr1	161349116	-	NA	NA	OpenSea	-0.67441	0.0140074	FALSE	FALSE
cg23915527	chr1	161368787	+	NA	NA	N_Shore	0.647362	0.0224093	FALSE	FALSE
cg03441844	chr1	161368947	+	NA	NA	Island	0.652508	0.0113319	FALSE	FALSE
cg19247228	chr1	161369009	-	NA	NA	Island	0.453174	0.0437897	FALSE	FALSE
cg09358973	chr1	201618030	+	NAV1	1stExon	Island	0.495825	0.0162777	FALSE	FALSE
cg14920846	chr1	201618209	-	NAV1	1stExon	Island	0.412696	0.00743555	FALSE	FALSE
cg19827875	chr1	201618284	+	NAV1	1stExon	Island	0.40099	0.00246385	FALSE	FALSE
cg07599786	chr1	201618654	+	NAV1	Body	Island	0.511061	0.00117056	FALSE	FALSE
cg00313914	chr1	201618901	-	NAV1	Body	Island	0.492233	0.000807876	FALSE	FALSE
cg04179952	chr1	201619295	-	NAV1	Body	Island	0.517618	0.00141833	FALSE	FALSE
cg04287574	chr1	201619622	-	NAV1	Body	Island	0.527212	0.00307925	FALSE	FALSE
cg08883485	chr1	201619787	+	NAV1	Body	Island	0.608939	0.0118741	FALSE	FALSE
cg17725472	chr1	203198757	+	CHIT1	1stExon	OpenSea	0.63167	0.0359705	FALSE	FALSE
cg25705508	chr1	203199023	+	CHIT1	TSS200	OpenSea	0.732597	0.0308399	FALSE	FALSE
cg25614875	chr1	217263847	+	ESRRG;ESRRG;ESRRG	TSS1500;TSS1500;5'UTR	S_Shore	0.697592	0.0135106	TRUE	FALSE
cg07908000	chr1	217265862	-	ESRRG	5'UTR	S_Shelf	-0.197261	0.0262838	TRUE	FALSE
cg19645299	chr1	217304974	+	ESRRG	5'UTR	N_Shelf	-0.0772106	0.0313513	TRUE	FALSE
cg17434154	chr1	217306590	-	ESRRG	5'UTR	N_Shore	-0.626874	0.00478118	TRUE	FALSE
cg04217177	chr1	217306700	+	ESRRG	5'UTR	N_Shore	-0.740851	0.00145016	TRUE	FALSE
cg00256046	chr1	217306763	-	ESRRG	5'UTR	N_Shore	-0.64154	0.0196465	TRUE	FALSE
cg03217880	chr1	230468464	+	PGBD5	Body	N_Shore	0.636189	0.0105214	FALSE	FALSE
cg15363333	chr1	230468611	+	PGBD5	Body	Island	0.484999	0.00879958	FALSE	FALSE
cg11176853	chr1	230468694	-	PGBD5	Body	Island	0.401971	0.0116048	FALSE	FALSE
cg20699340	chr1	230468699	-	PGBD5	Body	Island	0.550408	0.0161618	FALSE	FALSE
cg27291468	chr2	9878816	+	NA	NA	OpenSea	-0.712611	0.027581	FALSE	FALSE
cg03959186	chr2	9893528	+	NA	NA	OpenSea	-0.611561	0.0312241	FALSE	FALSE
cg14802742	chr2	78768994	-	NA	NA	OpenSea	-0.711077	0.0179242	FALSE	FALSE
cg05392577	chr2	78769016	-	NA	NA	OpenSea	-0.692815	0.0241864	FALSE	FALSE
cg20931223	chr2	101615006	+	NA	NA	N_Shelf	0.760315	0.0307107	FALSE	FALSE
cg09471343	chr2	102884397	-	NA	NA	OpenSea	-0.679581	0.045616	FALSE	FALSE
cg14318477	chr2	118593724	+	NA	NA	Island	0.580496	0.00912086	FALSE	FALSE
cg23729417	chr2	118593926	+	NA	NA	Island	0.643923	0.00199189	FALSE	FALSE
cg08838158	chr2	118594167	+	NA	NA	Island	0.580075	0.00537361	FALSE	FALSE
cg05295388	chr2	118594304	-	NA	NA	S_Shore	0.526956	0.0477168	FALSE	FALSE
cg03738707	chr2	128453335	+	NA	NA	Island	0.551451	0.0286154	FALSE	FALSE
cg11059159	chr2	128453445	+	NA	NA	Island	0.53109	0.0270634	FALSE	FALSE
cg17339905	chr2	135808617	-	RAB3GAP1	TSS1500	OpenSea	0.796373	0.0489163	TRUE	FALSE
cg17024919	chr3	21792248	+	ZNF385D	Body	OpenSea	0.705974	0.041441	FALSE	FALSE
cg18267381	chr3	21792434	+	ZNF385D;ZNF385D	1stExon;5'UTR	OpenSea	-0.143545	0.0410486	FALSE	FALSE
cg18503679	chr3	21792543	-	ZNF385D;ZNF385D	1stExon;5'UTR	OpenSea	0.735463	0.00282613	FALSE	FALSE
cg00485194	chr3	21792684	+	ZNF385D;ZNF385D	1stExon;5'UTR	OpenSea	0.749415	7.44e-05	FALSE	FALSE
cg26077378	chr3	21792857	+	ZNF385D	TSS200	OpenSea	0.731458	0.000192093	FALSE	FALSE
cg14550518	chr3	21792938	-	ZNF385D	TSS200	OpenSea	0.536092	0.00417087	FALSE	FALSE
cg21436456	chr3	21792965	-	ZNF385D	TSS200	OpenSea	0.272994	0.0173318	FALSE	FALSE
cg00687135	chr3	21792991	-	ZNF385D	TSS200	OpenSea	0.639857	0.0213867	FALSE	FALSE
cg05529343	chr3	22412124	+	NA	NA	N_Shore	-0.60029	0.0178053	FALSE	FALSE
cg15693572	chr3	22412385	-	NA	NA	N_Shore	-0.52784	0.00710207	FALSE	FALSE
cg23480021	chr3	22412746	+	NA	NA	N_Shore	-0.654342	0.00730203	FALSE	FALSE
cg03274391	chr3	22413232	+	NA	NA	N_Shore	-0.556493	0.0345664	FALSE	FALSE
cg27507687	chr3	48632484	-	COL7A1	Body	Island	0.681428	0.00389884	TRUE	FALSE
cg11846236	chr3	48632568	+	COL7A1	1stExon	Island	0.566022	0.00192409	TRUE	FALSE
cg17913386	chr3	48632582	+	COL7A1	1stExon	Island	0.531505	0.00138715	TRUE	FALSE
cg00158683	chr3	48632625	-	COL7A1	TSS200	Island	0.418599	0.0012329	TRUE	FALSE
cg08772752	chr3	48632672	+	COL7A1	TSS200	Island	0.780461	0.000157587	TRUE	FALSE
cg12448161	chr3	48632723	+	COL7A1	TSS200	Island	0.653739	0.00384471	TRUE	FALSE
cg00178511	chr3	48632778	+	COL7A1	TSS200	Island	0.554303	0.0304518	TRUE	FALSE
cg11839681	chr3	49940919	-	MST1R	1stExon	Island	-0.606014	0.0436594	TRUE	FALSE
cg24032752	chr3	50388670	-	TUSC4;CYB561D2	TSS200;5'UTR	Island	0.452091	0.040264	FALSE	FALSE
cg12708802	chr3	50388878	+	TUSC4;CYB561D2	TSS1500;Body	S_Shore	0.502606	0.0122278	FALSE	FALSE
cg08207895	chr3	50388901	+	TUSC4;CYB561D2	TSS1500;Body	S_Shore	0.640491	0.00871871	FALSE	FALSE
cg09545109	chr3	50388910	+	TUSC4;CYB561D2	TSS1500;Body	S_Shore	0.491381	0.0449579	FALSE	FALSE
cg11167446	chr3	57109406	-	ARHGEF3;SPATA12	5'UTR;3'UTR	N_Shelf	0.68853	0.0418342	TRUE	FALSE
cg19541260	chr3	64255618	+	NA	NA	S_Shore	0.453591	0.00357086	FALSE	FALSE
cg22679740	chr3	64257335	+	NA	NA	S_Shelf	-0.826687	0.00223004	FALSE	FALSE
cg05046556	chr3	101232283	-	SENP7;SENP7	TSS200;TSS200	S_Shore	-0.599345	0.0287446	FALSE	FALSE
cg09546921	chr3	128336483	+	NA	NA	Island	0.716973	0.00683162	FALSE	FALSE
cg18191418	chr3	128336579	+	NA	NA	Island	0.603873	0.00330308	FALSE	FALSE
cg02020882	chr3	128336728	+	NA	NA	Island	0.555465	0.000871526	FALSE	FALSE
cg18108362	chr3	128336744	+	NA	NA	Island	0.567456	0.000279918	FALSE	FALSE
cg15595044	chr3	128336857	-	NA	NA	Island	0.746211	2.03e-05	FALSE	FALSE
cg01560556	chr3	128337004	+	NA	NA	Island	0.523458	0.00105244	FALSE	FALSE
cg10691592	chr3	128337033	-	NA	NA	Island	0.70762	0.00254511	FALSE	FALSE
cg11882307	chr3	128968397	-	COPG	TSS200	Island	-0.510355	0.0426169	FALSE	FALSE
cg14230378	chr3	131080483	-	NUDT16P;NUDT16P	TSS1500;TSS1500	N_Shore	0.601427	0.0464052	FALSE	FALSE
cg00404641	chr3	131080516	+	NUDT16P;NUDT16P	TSS200;TSS1500	N_Shore	0.671077	0.0117843	FALSE	FALSE
cg20804831	chr3	131080579	-	NUDT16P;NUDT16P	TSS200;TSS200	Island	0.577322	0.0220239	FALSE	FALSE
cg22921096	chr3	184056553	+	FAM131A;FAM131A	5'UTR;Body	Island	0.683463	0.0424868	FALSE	FALSE
cg10585661	chr3	184056618	-	FAM131A;FAM131A	5'UTR;Body	Island	0.630271	0.0427474	FALSE	FALSE
cg08521684	chr3	195488725	+	MUC4;MUC4;MUC4	Body;Body;Body	Island	-0.484281	0.0212592	FALSE	TRUE
cg27353899	chr3	195488922	+	MUC4;MUC4;MUC4	Body;Body;Body	Island	-0.524534	0.00368016	FALSE	TRUE
cg05834845	chr3	195489306	+	MUC4;MUC4;MUC4	Body;Body;Body	Island	-0.446081	0.00258511	FALSE	TRUE
cg13752114	chr3	195489708	+	MUC4;MUC4;MUC4	Body;Body;Body	Island	-0.435449	0.00312442	FALSE	TRUE
cg18918831	chr3	195489782	-	MUC4;MUC4;MUC4	Body;Body;Body	Island	-0.390816	0.00696744	FALSE	TRUE
cg18713687	chr3	195489789	-	MUC4;MUC4;MUC4	Body;Body;Body	Island	-0.32854	0.0138042	FALSE	TRUE
cg07341007	chr3	195489909	-	MUC4;MUC4;MUC4	Body;Body;Body	Island	-0.378368	0.0257641	FALSE	TRUE
cg27207756	chr4	1607291	-	NA	NA	OpenSea	0.312128	0.0360977	FALSE	FALSE
cg13444392	chr4	1608283	-	NA	NA	OpenSea	-0.301191	0.021897	FALSE	FALSE
cg12990465	chr4	1608472	-	NA	NA	OpenSea	0.614402	0.0114233	FALSE	FALSE
cg22869369	chr4	1608593	+	NA	NA	OpenSea	-0.452888	0.0432681	FALSE	FALSE
cg18811916	chr4	41961749	+	TMEM33	3'UTR	OpenSea	0.703153	0.0332751	FALSE	FALSE
cg13210763	chr4	58309519	-	NA	NA	OpenSea	0.484519	0.041703	FALSE	FALSE
cg18049228	chr4	58411476	+	NA	NA	OpenSea	0.745586	0.0139043	FALSE	FALSE
cg12417549	chr4	70697416	+	NA	NA	OpenSea	0.789424	0.00507325	FALSE	FALSE
cg14236118	chr4	70697558	-	NA	NA	OpenSea	0.249641	0.0106124	FALSE	FALSE
cg18336878	chr4	70709536	+	SULT1E1	Body	OpenSea	0.336797	0.00988281	FALSE	FALSE
cg24746726	chr4	70726093	-	SULT1E1	TSS1500	OpenSea	0.605873	0.011151	FALSE	FALSE
cg09096383	chr4	70796842	-	CSN1S1;CSN1S1	5'UTR;5'UTR	OpenSea	0.569082	0.0376452	FALSE	FALSE
cg03441452	chr4	124273068	-	NA	NA	OpenSea	0.742317	0.00970736	FALSE	FALSE
cg15351009	chr5	191486	+	LRRC14B	TSS200	N_Shore	0.455946	0.0198918	FALSE	FALSE
cg24696500	chr5	191492	+	LRRC14B	TSS200	N_Shore	0.385994	0.0102469	FALSE	FALSE
cg00607051	chr5	191500	+	LRRC14B	TSS200	N_Shore	0.41954	0.00629742	FALSE	FALSE
cg26866348	chr5	191547	-	LRRC14B	TSS200	N_Shore	0.329459	0.00582733	FALSE	FALSE
cg12711961	chr5	191600	-	LRRC14B	TSS200	N_Shore	0.387636	0.00689978	FALSE	FALSE
cg15730313	chr5	191628	-	LRRC14B;LRRC14B	1stExon;5'UTR	N_Shore	0.43993	0.00936935	FALSE	FALSE
cg13787932	chr5	191793	-	LRRC14B	1stExon	Island	0.467002	0.0187806	FALSE	FALSE
cg15200711	chr5	1507775	+	LPCAT1	Body	OpenSea	-0.779393	0.0430073	FALSE	FALSE
cg01988325	chr5	54467378	+	MIR449B;MIR449A;CDC20B;CDC20B;CDC20B	TSS1500;TSS1500;Body;Body;Body	N_Shore	0.338302	0.0422264	FALSE	FALSE
cg02711460	chr5	54468707	-	MIR449C;CDC20B;CDC20B;CDC20B	TSS1500;Body;Body;Body	N_Shore	-0.524415	0.00501369	FALSE	FALSE
cg17629685	chr5	60240870	+	NDUFAF2;ERCC8;ERCC8	TSS200;1stExon;5'UTR	Island	0.539872	0.0483777	TRUE	FALSE
cg00643557	chr5	60240891	+	NDUFAF2;ERCC8;ERCC8	TSS200;1stExon;5'UTR	Island	0.443497	0.0230458	TRUE	FALSE
cg18348500	chr5	60240926	-	NDUFAF2;ERCC8	TSS200;TSS200	Island	0.560692	0.0134143	TRUE	FALSE
cg09858107	chr5	60240938	-	NDUFAF2;ERCC8	TSS200;TSS200	Island	0.319881	0.0132218	TRUE	FALSE
cg11649654	chr5	60240952	-	NDUFAF2;ERCC8	TSS200;TSS200	Island	0.511004	0.00841915	TRUE	FALSE
cg20540608	chr5	60241003	-	NDUFAF2;ERCC8;NDUFAF2	1stExon;TSS200;5'UTR	Island	0.49938	0.00569365	TRUE	FALSE
cg23316671	chr5	60241324	-	NDUFAF2;ERCC8	Body;TSS1500	Island	0.457017	0.0075726	TRUE	FALSE
cg17409276	chr5	60241424	+	NDUFAF2;ERCC8	Body;TSS1500	Island	0.551385	0.00856657	TRUE	FALSE
cg06610675	chr5	60241428	+	NDUFAF2;ERCC8	Body;TSS1500	Island	0.653385	0.0125813	TRUE	FALSE
cg06501366	chr5	78365687	+	BHMT2;DMGDH	Body;TSS1500	Island	0.438809	0.0166266	FALSE	FALSE
cg08328513	chr5	78365691	+	BHMT2;DMGDH	Body;TSS1500	Island	0.483718	0.00444616	FALSE	FALSE
cg03400060	chr5	78365801	-	BHMT2;DMGDH	Body;TSS1500	S_Shore	0.432574	0.00185541	FALSE	FALSE
cg01902605	chr5	78366076	+	BHMT2;DMGDH	Body;TSS1500	S_Shore	0.421159	0.00108105	FALSE	FALSE
cg17408087	chr5	78369355	-	BHMT2	Body	S_Shelf	0.69405	0.000302896	FALSE	FALSE
cg23077575	chr5	132113608	+	SEPT8;SEPT8;SEPT8;SEPT8	TSS200;TSS1500;TSS1500;TSS1500	Island	-0.644364	0.00238078	FALSE	FALSE
cg19518672	chr5	132113620	+	SEPT8;SEPT8;SEPT8;SEPT8	TSS200;TSS1500;TSS1500;TSS1500	Island	-0.630657	0.000241767	FALSE	FALSE
cg27309611	chr5	132113725	-	SEPT8;SEPT8;SEPT8;SEPT8	TSS200;TSS1500;TSS1500;TSS1500	S_Shore	-0.634669	0.000109095	FALSE	FALSE
cg08979191	chr5	132113734	+	SEPT8;SEPT8;SEPT8;SEPT8	TSS200;TSS1500;TSS1500;TSS1500	S_Shore	-0.77057	3.35e-05	FALSE	FALSE
cg25212993	chr5	132113755	+	SEPT8;SEPT8;SEPT8;SEPT8	TSS200;TSS1500;TSS1500;TSS1500	S_Shore	-0.387864	0.00219371	FALSE	FALSE
cg06941635	chr5	132113776	-	SEPT8;SEPT8;SEPT8;SEPT8	TSS1500;TSS1500;TSS1500;TSS1500	S_Shore	-0.324169	0.00433595	FALSE	FALSE
cg01444808	chr5	132113860	-	SEPT8;SEPT8;SEPT8;SEPT8	TSS1500;TSS1500;TSS1500;TSS1500	S_Shore	-0.454416	0.00325637	FALSE	FALSE
cg24951781	chr5	132114055	-	SEPT8;SEPT8;SEPT8;SEPT8	TSS1500;TSS1500;TSS1500;TSS1500	S_Shore	-0.707437	0.00262496	FALSE	FALSE
cg07828169	chr5	132114623	-	2017-09-08	TSS1500	S_Shore	-0.450891	0.0494646	FALSE	FALSE
cg00697057	chr5	138713897	+	SLC23A1;SLC23A1	Body;Body	Island	-0.547149	0.0348235	TRUE	FALSE
cg00976381	chr5	138713954	-	SLC23A1;SLC23A1	Body;Body	Island	-0.278957	0.0341794	TRUE	FALSE
cg26929925	chr5	138714136	-	SLC23A1;SLC23A1	Body;Body	Island	-0.379871	0.0318616	TRUE	FALSE
cg12205435	chr5	138714322	-	SLC23A1;SLC23A1	Body;Body	Island	-0.407331	0.0353343	TRUE	FALSE
cg11459648	chr5	138714337	-	SLC23A1;SLC23A1	Body;Body	Island	-0.416707	0.0407872	TRUE	FALSE
cg15696462	chr5	162995646	-	NA	NA	OpenSea	0.40226	0.0309685	FALSE	FALSE
cg12608053	chr5	162996851	-	NA	NA	OpenSea	0.429394	0.0264136	FALSE	FALSE
cg01579024	chr5	170288757	-	RANBP17	TSS1500	N_Shore	-0.654995	0.0152778	FALSE	FALSE
cg02091185	chr5	170288766	-	RANBP17	TSS1500	N_Shore	-0.719402	0.013034	FALSE	FALSE
cg00232827	chr5	172096764	-	NEURL1B	Body	Island	0.778769	0.000741309	FALSE	TRUE
cg24667575	chr5	172097064	+	NEURL1B	Body	Island	0.71967	4.65e-05	FALSE	TRUE
cg11624524	chr5	172097289	+	NEURL1B	Body	Island	0.716597	3.64e-05	FALSE	TRUE
cg17157275	chr5	172097385	+	NEURL1B	Body	Island	0.655573	0.00483766	FALSE	TRUE
cg16855352	chr6	761284	+	NA	NA	OpenSea	0.567083	0.0392191	FALSE	FALSE
cg23172545	chr6	2875602	-	NA	NA	Island	0.569326	0.00303331	FALSE	FALSE
cg23321524	chr6	2875654	+	NA	NA	Island	0.613811	0.000133822	FALSE	FALSE
cg07096305	chr6	2875723	+	NA	NA	Island	0.652993	4.02e-05	FALSE	FALSE
cg02792740	chr6	2876395	-	NA	NA	S_Shore	0.590846	6.86e-05	FALSE	FALSE
cg17298973	chr6	2876494	-	NA	NA	S_Shore	0.639105	0.00226694	FALSE	FALSE
cg21146268	chr6	26183508	+	HIST1H2BE	TSS1500	N_Shore	0.551955	0.0458791	TRUE	FALSE
cg24467330	chr6	28641751	+	NA	NA	OpenSea	-0.660864	0.044829	FALSE	FALSE
cg17753711	chr6	30539066	+	ABCF1;ABCF1	TSS200;TSS200	Island	-0.509716	0.0413104	FALSE	FALSE
cg12495593	chr6	30539072	+	ABCF1;ABCF1	TSS200;TSS200	Island	-0.54616	0.0299285	FALSE	FALSE
cg10365886	chr6	32063874	+	TNXB	Body	Island	0.426608	0.0197695	TRUE	FALSE
cg07524919	chr6	32063901	+	TNXB	Body	Island	0.359673	0.0124918	TRUE	FALSE
cg00872984	chr6	32063991	+	TNXB	Body	Island	0.433337	0.00589437	TRUE	FALSE
cg27387193	chr6	32064032	+	TNXB	Body	Island	0.429128	0.00321281	TRUE	FALSE
cg17662683	chr6	32064146	+	TNXB	Body	Island	0.440838	0.0017515	TRUE	FALSE
cg01569346	chr6	32064148	+	TNXB	Body	Island	0.428549	0.00126336	TRUE	FALSE
cg03421270	chr6	32064153	+	TNXB	Body	Island	0.47317	0.000839764	TRUE	FALSE
cg08516507	chr6	32064206	+	TNXB	Body	Island	0.477451	0.00114104	TRUE	FALSE
cg01992382	chr6	32064212	+	TNXB	Body	Island	0.440745	0.00209183	TRUE	FALSE
cg16834823	chr6	32064218	+	TNXB	Body	Island	0.341112	0.00346163	TRUE	FALSE
cg00525277	chr6	32064239	+	TNXB	Body	Island	0.432171	0.00428067	TRUE	FALSE
cg10890302	chr6	32064246	+	TNXB	Body	Island	0.438792	0.0078446	TRUE	FALSE
cg10923662	chr6	32064258	+	TNXB	Body	Island	0.495287	0.0180441	TRUE	FALSE
cg12858166	chr6	33033176	-	HLA-DPA1	3'UTR	OpenSea	-0.688831	0.00189004	FALSE	TRUE
cg13661648	chr6	33035284	-	HLA-DPA1	3'UTR	OpenSea	-0.652889	9.37e-05	FALSE	TRUE
cg18715193	chr6	33035286	-	HLA-DPA1	3'UTR	OpenSea	-0.642155	0.000142152	FALSE	TRUE
cg20069765	chr6	33036464	-	HLA-DPA1	Body	OpenSea	-0.312057	0.00405989	FALSE	TRUE
cg08760402	chr6	33036486	-	HLA-DPA1	Body	OpenSea	-0.15721	0.00602861	FALSE	TRUE
cg05995528	chr6	33036495	+	HLA-DPA1	Body	OpenSea	0.605511	0.00266534	FALSE	TRUE
cg08898074	chr6	33036547	+	HLA-DPA1	Body	OpenSea	0.390446	0.0112417	FALSE	TRUE
cg12168509	chr6	33036934	+	HLA-DPA1	Body	OpenSea	0.37328	0.0207566	FALSE	TRUE
cg09493313	chr6	33037444	+	HLA-DPA1	Body	OpenSea	0.190103	0.046929	FALSE	TRUE
cg08010331	chr6	33038032	-	HLA-DPA1	Body	OpenSea	-0.805697	0.0170971	FALSE	TRUE
cg09234582	chr6	33048286	+	HLA-DPB1	Body	N_Shore	-0.492313	0.0124025	FALSE	TRUE
cg25045942	chr6	33048291	-	HLA-DPB1	Body	N_Shore	-0.521411	0.00290793	FALSE	TRUE
cg10850215	chr6	33048469	+	HLA-DPB1	Body	Island	-0.563781	0.000417744	FALSE	TRUE
cg03229061	chr6	33048483	+	HLA-DPB1	Body	Island	-0.520537	0.000368608	FALSE	TRUE
cg17588455	chr6	33048485	+	HLA-DPB1	Body	Island	-0.559828	0.0004713	FALSE	TRUE
cg26645432	chr6	33048502	-	HLA-DPB1	Body	Island	-0.333591	0.00230416	FALSE	TRUE
cg06437840	chr6	33048529	-	HLA-DPB1	Body	Island	-0.450936	0.0016814	FALSE	TRUE
cg14870156	chr6	33048540	-	HLA-DPB1	Body	Island	-0.330327	0.00242248	FALSE	TRUE
cg19990651	chr6	33048555	-	HLA-DPB1	Body	Island	-0.51375	0.000994201	FALSE	TRUE
cg01132696	chr6	33048558	-	HLA-DPB1	Body	Island	-0.438795	0.000902625	FALSE	TRUE
cg03636880	chr6	33048687	-	HLA-DPB1	Body	Island	-0.52461	0.000528609	FALSE	TRUE
cg13581859	chr6	33048706	-	HLA-DPB1	Body	Island	-0.550433	0.00132455	FALSE	TRUE
cg25511667	chr6	33048732	-	HLA-DPB1	Body	Island	-0.548923	0.00525286	FALSE	TRUE
cg15829535	chr6	33048760	-	HLA-DPB1	Body	Island	-0.424556	0.0326311	FALSE	TRUE
cg13000789	chr6	56589255	+	DST;DST;DST;DST	Body;Body;Body;Body	OpenSea	0.592453	0.00770777	TRUE	FALSE
cg02953769	chr6	56591641	+	DST;DST;DST;DST	Body;Body;Body;Body	OpenSea	0.509118	0.00472455	TRUE	FALSE
cg19600682	chr6	69344117	-	NA	NA	N_Shore	-0.392986	0.0373856	FALSE	FALSE
cg08409816	chr6	69344406	-	BAI3	TSS1500	N_Shore	-0.59176	0.0328884	TRUE	FALSE
cg19954602	chr6	76203532	+	FILIP1	TSS200	OpenSea	0.558773	0.0321158	FALSE	FALSE
cg26466508	chr6	76203597	-	FILIP1	TSS200	OpenSea	0.308447	0.0169786	FALSE	FALSE
cg10606698	chr6	76203642	-	FILIP1	TSS200	OpenSea	0.609935	0.00556129	FALSE	FALSE
cg12569246	chr6	76203666	-	FILIP1	TSS200	OpenSea	0.478121	0.0159386	FALSE	FALSE
cg26575105	chr6	109010960	+	NA	NA	OpenSea	-0.569278	0.0394807	FALSE	FALSE
cg27561819	chr6	109020278	-	NA	NA	OpenSea	0.12951	0.013318	FALSE	FALSE
cg25697490	chr6	149286244	-	UST	Body	OpenSea	0.58454	0.0388276	TRUE	FALSE
cg19757131	chr6	149286330	+	UST	Body	OpenSea	0.685242	0.0316067	TRUE	FALSE
cg15892964	chr6	151646540	-	AKAP12;AKAP12	TSS200;Body	N_Shore	0.385705	0.0222801	FALSE	FALSE
cg04221606	chr6	151646552	-	AKAP12;AKAP12	TSS200;Body	N_Shore	0.500859	0.00450131	FALSE	FALSE
cg24322333	chr6	151646584	+	AKAP12;AKAP12	TSS200;Body	N_Shore	0.209325	0.00531308	FALSE	FALSE
cg03446012	chr6	151646601	+	AKAP12;AKAP12	TSS200;Body	N_Shore	0.323915	0.00316896	FALSE	FALSE
cg18245460	chr6	151646651	-	AKAP12;AKAP12	TSS200;Body	N_Shore	0.39092	0.0020584	FALSE	FALSE
cg12794224	chr6	151646761	-	AKAP12;AKAP12;AKAP12	5'UTR;1stExon;Body	Island	0.284622	0.00171659	FALSE	FALSE
cg25855249	chr6	151646817	-	AKAP12;AKAP12;AKAP12	5'UTR;1stExon;Body	Island	0.481045	0.00411493	FALSE	FALSE
cg06019170	chr6	151646957	+	AKAP12;AKAP12;AKAP12	5'UTR;1stExon;Body	Island	0.374717	0.0215146	FALSE	FALSE
cg15166039	chr6	160023626	+	NA	NA	OpenSea	-0.504757	0.0190292	FALSE	FALSE
cg26873880	chr6	160023689	+	NA	NA	OpenSea	-0.542008	0.00928567	FALSE	FALSE
cg27503950	chr6	160024002	-	NA	NA	OpenSea	-0.473767	0.0109727	FALSE	FALSE
cg12854815	chr6	160024144	+	NA	NA	OpenSea	-0.703442	0.0193992	FALSE	FALSE
cg05170671	chr6	164393586	-	NA	NA	Island	0.580446	0.0236772	FALSE	FALSE
cg15591276	chr7	1265851	+	NA	NA	S_Shore	-0.592763	0.0205104	FALSE	FALSE
cg05886620	chr7	1266180	+	NA	NA	S_Shore	-0.532527	0.00669607	FALSE	FALSE
cg15641398	chr7	1266616	-	NA	NA	S_Shore	-0.552538	0.00543398	FALSE	FALSE
cg15679892	chr7	1267057	+	NA	NA	S_Shore	-0.513226	0.010064	FALSE	FALSE
cg11715858	chr7	1267228	-	NA	NA	N_Shore	-0.597559	0.0355881	FALSE	FALSE
cg06890291	chr7	1542315	-	INTS1	Body	N_Shore	-0.71263	0.0174486	FALSE	FALSE
cg22796353	chr7	156400281	+	NA	NA	Island	0.770935	0.000646181	FALSE	FALSE
cg16561657	chr7	156400711	+	NA	NA	Island	0.717696	8.71e-05	FALSE	FALSE
cg18584424	chr7	156400779	+	NA	NA	S_Shore	0.738624	5.2e-05	FALSE	FALSE
cg27483342	chr7	156400881	+	NA	NA	S_Shore	0.702242	0.001294	FALSE	FALSE
cg08364137	chr7	156400990	+	NA	NA	S_Shore	0.604362	0.0400034	FALSE	FALSE
cg11227987	chr7	158250469	+	PTPRN2;PTPRN2;PTPRN2	Body;Body;Body	Island	0.617874	0.0245777	TRUE	FALSE
cg11575295	chr7	158250911	+	PTPRN2;PTPRN2;PTPRN2	Body;Body;Body	S_Shore	-0.389572	0.0339203	TRUE	FALSE
cg02490460	chr8	1365502	+	NA	NA	Island	0.447933	0.0457478	FALSE	FALSE
cg15000813	chr8	17454394	-	PDGFRL	Body	OpenSea	-0.813581	0.00849249	FALSE	FALSE
cg14353573	chr8	95220779	-	CDH17;CDH17;CDH17	5'UTR;1stExon;5'UTR	OpenSea	-0.737311	0.0310966	TRUE	FALSE
cg23324537	chr8	110656096	-	GOLSYN;GOLSYN;GOLSYN;GOLSYN;GOLSYN;GOLSYN;GOLSYN;GOLSYN;GOLSYN;GOLSYN;GOLSYN;GOLSYN;GOLSYN;GOLSYN;GOLSYN	Body;Body;Body;Body;5'UTR;5'UTR;Body;Body;Body;Body;Body;TSS1500;Body;5'UTR;Body	N_Shore	0.517572	0.04457	FALSE	FALSE
cg23122263	chr8	110656166	-	GOLSYN;GOLSYN;GOLSYN;GOLSYN;GOLSYN;GOLSYN;GOLSYN;GOLSYN;GOLSYN;GOLSYN;GOLSYN;GOLSYN;GOLSYN;GOLSYN;GOLSYN	Body;Body;Body;Body;5'UTR;5'UTR;Body;Body;Body;Body;Body;TSS1500;Body;5'UTR;Body	N_Shore	0.464776	0.027711	FALSE	FALSE
cg02386604	chr8	110656245	-	GOLSYN;GOLSYN;GOLSYN;GOLSYN;GOLSYN;GOLSYN;GOLSYN;GOLSYN;GOLSYN;GOLSYN;GOLSYN;GOLSYN;GOLSYN;GOLSYN;GOLSYN	Body;Body;Body;Body;5'UTR;5'UTR;Body;Body;Body;Body;Body;TSS1500;Body;5'UTR;Body	N_Shore	0.422277	0.0269335	FALSE	FALSE
cg25834419	chr8	110656442	+	GOLSYN;GOLSYN;GOLSYN;GOLSYN;GOLSYN;GOLSYN;GOLSYN;GOLSYN;GOLSYN;GOLSYN;GOLSYN;GOLSYN;GOLSYN;GOLSYN;GOLSYN	Body;Body;Body;Body;5'UTR;5'UTR;Body;Body;Body;Body;Body;TSS1500;Body;5'UTR;Body	N_Shore	0.426694	0.0415713	FALSE	FALSE
cg26141173	chr8	125463007	-	TRMT12	TSS200	OpenSea	0.75899	0.00439051	FALSE	FALSE
cg11829072	chr8	125463024	+	TRMT12	TSS200	OpenSea	0.693886	0.000179016	FALSE	FALSE
cg25375711	chr8	125463057	-	TRMT12;TRMT12	1stExon;5'UTR	OpenSea	0.713566	8.04e-05	FALSE	FALSE
cg26547947	chr8	125463066	-	TRMT12;TRMT12	1stExon;5'UTR	OpenSea	0.814255	1.83e-05	FALSE	FALSE
cg22853986	chr8	125463310	-	TRMT12	1stExon	OpenSea	0.797387	0.000100079	FALSE	FALSE
cg00846483	chr8	125463682	-	TRMT12	1stExon	OpenSea	0.719402	0.0136065	FALSE	FALSE
cg14809332	chr8	144654887	+	C8orf73;C8orf73	1stExon;5'UTR	S_Shore	0.449235	0.0398725	FALSE	FALSE
cg26536354	chr8	144654954	-	C8orf73	TSS200	S_Shore	0.509266	0.0290066	FALSE	FALSE
cg19878482	chr8	144655026	-	C8orf73	TSS200	S_Shore	0.588186	0.0346951	FALSE	FALSE
cg13607993	chr9	19935213	-	NA	NA	S_Shore	0.648656	0.0144166	FALSE	FALSE
cg03531853	chr9	86535572	+	KIF27	5'UTR	N_Shore	0.735224	0.0217698	FALSE	FALSE
cg13530448	chr9	86535695	+	KIF27	5'UTR	N_Shore	0.345279	0.0143133	FALSE	FALSE
cg00426963	chr9	86535755	-	KIF27	5'UTR	Island	0.760154	0.00351618	FALSE	FALSE
cg13786666	chr9	86536028	+	KIF27	5'UTR	Island	-0.52434	0.0266724	FALSE	FALSE
cg14625636	chr9	100000026	-	KIAA1529	TSS1500	N_Shore	-0.75733	0.00798435	FALSE	FALSE
cg13713218	chr9	100000033	-	KIAA1529	TSS1500	N_Shore	-0.718	0.00286678	FALSE	FALSE
cg19180498	chr9	100000415	+	KIAA1529	TSS1500	N_Shore	-0.623166	0.0168604	FALSE	FALSE
cg14434109	chr9	136919671	+	BRD3	5'UTR	S_Shore	0.734723	0.0120518	FALSE	FALSE
cg14472181	chr9	136921209	+	BRD3	5'UTR	S_Shore	0.615121	0.0231715	FALSE	FALSE
cg23711873	chr10	77035993	-	NA	NA	OpenSea	0.738534	0.0119632	FALSE	FALSE
cg24644902	chr10	77036275	-	NA	NA	OpenSea	0.558837	0.0185341	FALSE	FALSE
cg14807565	chr10	94179972	+	NA	NA	N_Shore	0.563402	0.0291391	FALSE	FALSE
cg18303477	chr10	94180046	-	NA	NA	N_Shore	0.417235	0.0216422	FALSE	FALSE
cg22579265	chr10	94180383	-	NA	NA	Island	0.42437	0.0210071	FALSE	FALSE
cg01297808	chr10	94180551	+	NA	NA	Island	0.685168	0.0247077	FALSE	FALSE
cg10882304	chr10	123923099	-	TACC2;TACC2;TACC2;TACC2	Body;TSS200;TSS200;Body	Island	-0.343567	0.0384333	FALSE	FALSE
cg26071526	chr10	123923273	+	TACC2;TACC2;TACC2;TACC2;TACC2;TACC2	Body;1stExon;5'UTR;5'UTR;Body;1stExon	Island	-0.560989	0.0240567	FALSE	FALSE
cg21951457	chr10	123923450	+	TACC2;TACC2;TACC2;TACC2	Body;1stExon;Body;1stExon	Island	-0.52569	0.0364854	FALSE	FALSE
cg01266390	chr10	125034002	+	NA	NA	OpenSea	0.578505	0.012761	FALSE	FALSE
cg18623649	chr10	125034066	+	NA	NA	OpenSea	0.398782	0.00461197	FALSE	FALSE
cg02477603	chr10	125034296	+	NA	NA	OpenSea	0.738453	0.00014994	FALSE	FALSE
cg14321742	chr10	125034450	-	NA	NA	OpenSea	0.533151	0.000555656	FALSE	FALSE
cg03477112	chr10	125034571	+	NA	NA	OpenSea	0.340338	0.00178572	FALSE	FALSE
cg07951083	chr10	125034591	+	NA	NA	OpenSea	0.564242	0.000584867	FALSE	FALSE
cg18979589	chr10	125034818	-	NA	NA	OpenSea	0.693131	0.00102354	FALSE	FALSE
cg22919863	chr10	125040514	-	NA	NA	OpenSea	0.083955	0.013704	FALSE	FALSE
cg02396116	chr10	125114593	+	NA	NA	OpenSea	0.147085	0.0141099	FALSE	FALSE
cg05061450	chr10	125114974	+	NA	NA	OpenSea	-0.236217	0.00662923	FALSE	FALSE
cg08690241	chr10	125115855	+	NA	NA	OpenSea	0.558604	0.00278548	FALSE	FALSE
cg25288034	chr10	125117367	+	NA	NA	OpenSea	0.624638	0.00195824	FALSE	FALSE
cg16206341	chr10	125117394	+	NA	NA	OpenSea	0.483345	0.0071692	FALSE	FALSE
cg23521973	chr10	125117429	+	NA	NA	OpenSea	0.580926	0.0258938	FALSE	FALSE
cg18228116	chr10	133995345	+	JAKMIP3	3'UTR	N_Shelf	0.515094	0.031989	FALSE	FALSE
cg24877675	chr10	133995387	+	JAKMIP3	3'UTR	N_Shelf	0.457144	0.0444401	FALSE	FALSE
cg11860238	chr10	134726665	+	NA	NA	N_Shelf	-0.707499	0.0158272	FALSE	FALSE
cg12319143	chr10	134726771	+	NA	NA	N_Shelf	-0.793443	0.000709378	FALSE	FALSE
cg22716280	chr10	134727319	-	NA	NA	N_Shelf	-0.64756	0.014523	FALSE	FALSE
cg07338577	chr11	288954	-	ATHL1	TSS200	Island	-0.55209	0.00120188	FALSE	FALSE
cg07314988	chr11	289774	+	ATHL1	5'UTR	Island	0.573211	0.000124901	FALSE	FALSE
cg10261205	chr11	289927	-	ATHL1	Body	Island	0.633136	6.19e-05	FALSE	FALSE
cg10411146	chr11	289966	-	ATHL1	Body	Island	0.548281	0.00161202	FALSE	FALSE
cg08596595	chr11	290292	-	ATHL1	Body	S_Shore	0.651326	0.0142117	FALSE	FALSE
cg23618269	chr11	1215457	-	NA	NA	Island	0.571888	0.0203868	FALSE	FALSE
cg25780434	chr11	1215608	-	NA	NA	Island	-0.561179	0.0248416	FALSE	FALSE
cg12186219	chr11	1463541	+	BRSK2	Body	N_Shore	0.380961	0.0474536	TRUE	FALSE
cg14064268	chr11	1463554	+	BRSK2	Body	N_Shore	0.49592	0.00903907	TRUE	FALSE
cg10590925	chr11	1463620	-	BRSK2	Body	N_Shore	0.471605	0.00270548	TRUE	FALSE
cg17429870	chr11	1463662	+	BRSK2	Body	N_Shore	0.510428	0.00182044	TRUE	FALSE
cg04984852	chr11	1463935	+	BRSK2	Body	N_Shore	0.349815	0.00519214	TRUE	FALSE
cg08012275	chr11	1464300	+	BRSK2	Body	Island	0.440511	0.00834701	TRUE	FALSE
cg09600088	chr11	1464485	+	BRSK2	Body	Island	0.148933	0.0243162	TRUE	FALSE
cg01182863	chr11	1464792	+	BRSK2	Body	Island	0.338641	0.0252397	TRUE	FALSE
cg19132462	chr11	10476608	-	AMPD3;AMPD3;AMPD3	TSS200;TSS1500;Body	S_Shelf	0.569469	0.0405254	TRUE	FALSE
cg18010131	chr11	10476620	+	AMPD3;AMPD3;AMPD3	TSS200;TSS1500;Body	S_Shelf	0.511027	0.0487788	TRUE	FALSE
cg26677322	chr11	44978644	-	NA	NA	Island	-0.671732	0.0470595	FALSE	FALSE
cg14223001	chr11	44978881	+	NA	NA	Island	-0.667393	0.0148429	FALSE	FALSE
cg02408252	chr11	44978996	+	NA	NA	Island	-0.463806	0.0327599	FALSE	FALSE
cg26421056	chr11	45078620	+	NA	NA	OpenSea	-0.723221	0.0323722	FALSE	FALSE
cg24480765	chr11	50227079	-	NA	NA	Island	0.529545	0.045484	FALSE	FALSE
cg17759329	chr11	50227102	+	NA	NA	Island	0.366655	0.0300599	FALSE	FALSE
cg01615475	chr11	50227199	+	NA	NA	Island	0.513365	0.0211328	FALSE	FALSE
cg08224787	chr11	50227265	+	NA	NA	Island	0.404112	0.0253714	FALSE	FALSE
cg01884522	chr11	50227476	+	NA	NA	S_Shore	0.592784	0.03804	FALSE	FALSE
cg03357006	chr11	68973410	-	NA	NA	OpenSea	0.432305	0.0368721	FALSE	FALSE
cg26619099	chr11	68973615	-	NA	NA	OpenSea	0.621027	0.0268032	FALSE	FALSE
cg08914150	chr11	70256556	-	CTTN;CTTN	Body;Body	N_Shore	-0.69041	0.0439196	TRUE	FALSE
cg23817893	chr11	86085932	-	CCDC81;CCDC81;CCDC81;CCDC81	1stExon;5'UTR;1stExon;5'UTR	Island	0.643263	0.0367437	FALSE	FALSE
cg26724798	chr11	113844828	+	HTR3A;HTR3A	TSS1500;TSS1500	OpenSea	0.479583	0.0443098	TRUE	FALSE
cg06889535	chr11	126455712	+	KIRREL3;KIRREL3	Body;Body	OpenSea	0.489183	0.0160506	FALSE	FALSE
cg16948827	chr11	126455885	-	KIRREL3;KIRREL3	Body;Body	OpenSea	0.282163	0.0101557	FALSE	FALSE
cg10839291	chr11	126456008	+	KIRREL3;KIRREL3	Body;Body	OpenSea	0.710018	0.000325779	FALSE	FALSE
cg16628183	chr11	126456052	+	KIRREL3;KIRREL3	Body;Body	OpenSea	0.694705	3.02e-05	FALSE	FALSE
cg06230206	chr11	126456119	+	KIRREL3;KIRREL3	Body;Body	OpenSea	0.468171	0.0016463	FALSE	FALSE
cg04445570	chr11	126456651	-	KIRREL3;KIRREL3	Body;Body	OpenSea	0.54183	0.00895968	FALSE	FALSE
cg24795867	chr12	1752104	-	WNT5B;WNT5B	Body;Body	N_Shelf	-0.69319	0.0225377	FALSE	FALSE
cg20921972	chr12	1753440	-	WNT5B;WNT5B	Body;Body	N_Shore	-0.16064	0.0406562	FALSE	FALSE
cg14527250	chr12	1753866	+	WNT5B;WNT5B	Body;Body	N_Shore	-0.539938	0.0440499	FALSE	FALSE
cg07259905	chr12	43078495	-	NA	NA	OpenSea	0.552104	0.02797	FALSE	FALSE
cg02619087	chr12	103838906	-	C12orf42;C12orf42	Body;Body	OpenSea	0.771831	0.0336603	FALSE	FALSE
cg16797699	chr12	109569084	+	NA	NA	OpenSea	0.587953	0.0419648	FALSE	FALSE
cg00095930	chr12	109569116	+	NA	NA	OpenSea	0.648731	0.0255028	FALSE	FALSE
cg20025086	chr12	109569130	+	NA	NA	OpenSea	0.574565	0.0478484	FALSE	FALSE
cg01356908	chr12	129309156	+	SLC15A4	TSS1500	S_Shore	0.609992	0.0371291	FALSE	FALSE
cg15623519	chr12	129309207	-	SLC15A4	TSS1500	S_Shore	0.385294	0.0273214	FALSE	FALSE
cg10643271	chr12	129309330	+	SLC15A4	TSS1500	S_Shore	0.526162	0.0201389	FALSE	FALSE
cg19777783	chr12	129309376	-	SLC15A4	TSS1500	S_Shore	0.423	0.0344372	FALSE	FALSE
cg14604444	chr12	130766091	+	NA	NA	OpenSea	-0.609671	0.0331464	FALSE	FALSE
cg27633287	chr12	130766243	-	NA	NA	OpenSea	-0.411086	0.0335314	FALSE	FALSE
cg21833366	chr12	130815758	+	NA	NA	OpenSea	0.218213	0.0433988	FALSE	FALSE
cg25160899	chr12	130819008	+	NA	NA	N_Shelf	-0.27429	0.0431369	FALSE	FALSE
cg23060047	chr12	130819504	-	NA	NA	N_Shelf	-0.452123	0.0379087	FALSE	FALSE
cg12115748	chr12	130961424	-	RIMBP2	Body	OpenSea	0.667229	0.0103386	FALSE	FALSE
cg13802583	chr12	130961453	+	RIMBP2	Body	OpenSea	0.696156	0.00616261	FALSE	FALSE
cg22781714	chr12	130961986	+	RIMBP2	Body	OpenSea	0.36864	0.0498816	FALSE	FALSE
cg09744452	chr12	130965963	+	RIMBP2	5'UTR	OpenSea	-0.764747	0.00820127	FALSE	FALSE
cg11832662	chr12	130968391	+	RIMBP2	5'UTR	OpenSea	0.424211	0.0337903	FALSE	FALSE
cg26439710	chr13	36871943	-	C13orf38;C13orf38;C13orf38;C13orf38;C13orf38;C13orf38;C13orf38;C13orf38;C13orf38;C13orf38;C13orf38;C13orf38	1stExon;1stExon;5'UTR;5'UTR;5'UTR;1stExon;1stExon;5'UTR;5'UTR;1stExon;1stExon;5'UTR	Island	-0.392067	0.0235508	FALSE	FALSE
cg15167956	chr13	36871948	-	C13orf38;C13orf38;C13orf38;C13orf38;C13orf38;C13orf38;C13orf38;C13orf38;C13orf38;C13orf38;C13orf38;C13orf38	1stExon;1stExon;5'UTR;5'UTR;5'UTR;1stExon;1stExon;5'UTR;5'UTR;1stExon;1stExon;5'UTR	Island	-0.457912	0.0082744	FALSE	FALSE
cg13258563	chr13	36871962	-	C13orf38;C13orf38;C13orf38;C13orf38;C13orf38;C13orf38;C13orf38;C13orf38;C13orf38;C13orf38;C13orf38;C13orf38	1stExon;1stExon;5'UTR;5'UTR;5'UTR;1stExon;1stExon;5'UTR;5'UTR;1stExon;1stExon;5'UTR	Island	-0.43469	0.00609569	FALSE	FALSE
cg11678027	chr13	36872048	-	C13orf38;C13orf38;C13orf38;C13orf38;C13orf38;C13orf38	TSS200;TSS200;TSS200;TSS200;TSS200;TSS200	Island	-0.363423	0.0108829	FALSE	FALSE
cg23710498	chr13	36872086	+	C13orf38;C13orf38;C13orf38;C13orf38;C13orf38;C13orf38	TSS200;TSS200;TSS200;TSS200;TSS200;TSS200	S_Shore	-0.191851	0.0260234	FALSE	FALSE
cg19801062	chr13	36872135	-	C13orf38;C13orf38;C13orf38;C13orf38;C13orf38;C13orf38	TSS200;TSS200;TSS200;TSS200;TSS200;TSS200	S_Shore	-0.380165	0.0256337	FALSE	FALSE
cg23003720	chr13	36872148	-	C13orf38;C13orf38;C13orf38;C13orf38;C13orf38;C13orf38	TSS200;TSS200;TSS200;TSS200;TSS200;TSS200	S_Shore	-0.382058	0.0334032	FALSE	FALSE
cg19437258	chr13	36872155	-	C13orf38;C13orf38;C13orf38;C13orf38;C13orf38;C13orf38	TSS200;TSS200;TSS200;TSS200;TSS200;TSS200	S_Shore	-0.361342	0.049604	FALSE	FALSE
cg25491122	chr13	67801551	+	PCDH9;PCDH9	Body;Body	N_Shelf	0.575797	0.0294025	TRUE	FALSE
cg03283124	chr13	67802272	-	PCDH9;PCDH9	Body;Body	N_Shelf	0.395012	0.0280985	TRUE	FALSE
cg06048193	chr13	81258755	-	NA	NA	OpenSea	0.567606	0.0322435	FALSE	FALSE
cg20902783	chr14	21494071	-	NDRG2;NDRG2;NDRG2;NDRG2;NDRG2;NDRG2;NDRG2;NDRG2	TSS1500;TSS200;TSS200;TSS1500;TSS1500;TSS1500;TSS200;TSS200	Island	0.649762	0.0420957	FALSE	TRUE
cg24112713	chr14	21494093	-	NDRG2;NDRG2;NDRG2;NDRG2;NDRG2;NDRG2;NDRG2;NDRG2	TSS1500;TSS200;TSS200;TSS1500;TSS1500;TSS1500;TSS200;TSS200	Island	0.479592	0.0292711	FALSE	TRUE
cg18081258	chr14	21494161	-	NDRG2;NDRG2;NDRG2;NDRG2;NDRG2;NDRG2;NDRG2;NDRG2	TSS1500;TSS1500;TSS1500;TSS1500;TSS1500;TSS1500;TSS1500;TSS1500	Island	0.639623	0.0350793	FALSE	TRUE
cg23284245	chr14	64757679	+	ESR2;ESR2;ESR2	5'UTR;5'UTR;5'UTR	N_Shelf	0.31554	0.0411796	TRUE	FALSE
cg11740921	chr14	74946960	-	NPC2	3'UTR	OpenSea	0.475295	0.0491907	TRUE	TRUE
cg00958578	chr16	103715	+	SNRNP25;POLR3K	TSS200;TSS200	Island	0.706852	0.00887979	FALSE	TRUE
cg11653271	chr16	103723	+	SNRNP25;POLR3K	TSS200;TSS200	Island	0.771508	0.00812807	FALSE	TRUE
cg00977403	chr16	1585720	+	IFT140;TMEM204	Body;Body	N_Shore	-0.600727	0.040918	TRUE	FALSE
cg05977523	chr16	1586043	+	IFT140;TMEM204	Body;Body	N_Shore	-0.64976	0.0452202	TRUE	FALSE
cg08084154	chr16	2848577	-	TESSP1	1stExon	Island	0.515473	0.0390891	FALSE	FALSE
cg19403023	chr16	2848797	-	TESSP1	Body	Island	0.423301	0.0397418	FALSE	FALSE
cg01881182	chr16	8806531	-	ABAT;ABAT	5'UTR;TSS1500	OpenSea	-0.430754	0.0490536	TRUE	FALSE
cg16586594	chr16	8806569	-	ABAT;ABAT	5'UTR;TSS1500	OpenSea	-0.418667	0.0274514	TRUE	FALSE
cg26778345	chr16	8806586	-	ABAT;ABAT	5'UTR;TSS1500	OpenSea	-0.472624	0.0165106	TRUE	FALSE
cg08241330	chr16	8806663	-	ABAT;ABAT	5'UTR;TSS200	OpenSea	-0.442652	0.0150606	TRUE	FALSE
cg08834902	chr16	8806690	+	ABAT;ABAT	5'UTR;TSS200	OpenSea	-0.407845	0.0167426	TRUE	FALSE
cg00231389	chr16	8806753	+	ABAT;ABAT	5'UTR;TSS200	OpenSea	-0.465114	0.0200153	TRUE	FALSE
cg00220102	chr16	8806756	+	ABAT;ABAT	5'UTR;TSS200	OpenSea	-0.509322	0.0370009	TRUE	FALSE
cg07791866	chr16	56701994	-	MT1G	TSS200	Island	0.673697	0.035843	FALSE	FALSE
cg16452857	chr16	56702033	-	MT1G	TSS200	Island	0.58145	0.028358	FALSE	FALSE
cg27367960	chr16	56702038	-	MT1G	TSS200	Island	0.194857	0.0462739	FALSE	FALSE
cg07602841	chr16	56702144	-	MT1G	TSS200	Island	0.560746	0.0435292	FALSE	FALSE
cg07524214	chr16	86825363	+	NA	NA	OpenSea	-0.729055	0.0265432	FALSE	FALSE
cg05661093	chr16	86825505	-	NA	NA	OpenSea	-0.724648	0.0278408	FALSE	FALSE
cg05202654	chr16	88706241	+	IL17C	Body	Island	0.555458	0.01214	FALSE	FALSE
cg21593409	chr16	88706389	+	IL17C	Body	Island	0.601891	0.00298998	FALSE	FALSE
cg05463589	chr16	88706426	+	IL17C	Body	Island	0.665292	0.00274551	FALSE	FALSE
cg01786329	chr16	89114613	-	NA	NA	Island	0.614624	0.0383023	FALSE	FALSE
cg00741945	chr16	89114669	+	NA	NA	Island	0.398886	0.0354614	FALSE	FALSE
cg12839813	chr16	89114720	-	NA	NA	Island	0.427568	0.0403942	FALSE	FALSE
cg08539210	chr16	90038463	+	CENPBD1;AFG3L1;CENPBD1;AFG3L1;AFG3L1	5'UTR;TSS1500;1stExon;TSS1500;TSS1500	N_Shore	0.803502	0.00234152	FALSE	FALSE
cg13969584	chr16	90038469	+	CENPBD1;AFG3L1;CENPBD1;AFG3L1;AFG3L1	5'UTR;TSS1500;1stExon;TSS1500;TSS1500	N_Shore	0.695065	0.00979432	FALSE	FALSE
cg27362525	chr17	5019638	+	ZNF232	5'UTR	Island	0.639318	0.0296656	FALSE	FALSE
cg01120173	chr17	5019669	+	ZNF232	5'UTR	Island	0.428237	0.0363557	FALSE	FALSE
cg06005844	chr17	14206874	+	HS3ST3B1;MGC12916	Body;TSS200	Island	0.456053	0.0362269	FALSE	TRUE
cg26418770	chr17	14206886	+	HS3ST3B1;MGC12916	Body;TSS200	Island	0.512372	0.0126709	FALSE	TRUE
cg26572811	chr17	14206901	+	HS3ST3B1;MGC12916	Body;TSS200	Island	0.538533	0.00495373	FALSE	TRUE
cg14016875	chr17	14206981	+	HS3ST3B1;MGC12916	Body;TSS200	Island	0.488994	0.00340718	FALSE	TRUE
cg13443605	chr17	14207036	-	HS3ST3B1;MGC12916	Body;TSS200	Island	0.355513	0.00466757	FALSE	TRUE
cg03832440	chr17	14207241	+	HS3ST3B1;MGC12916	Body;Body	Island	0.573664	0.00764039	FALSE	TRUE
cg16619378	chr17	14207530	+	HS3ST3B1;MGC12916	Body;Body	Island	0.349118	0.0284868	FALSE	TRUE
cg08896939	chr17	29297380	+	RNF135;RNF135	TSS1500;TSS1500	N_Shore	-0.613437	0.00750422	FALSE	FALSE
cg01347228	chr17	29297391	-	RNF135;RNF135	TSS1500;TSS1500	N_Shore	-0.396838	0.00373462	FALSE	FALSE
cg04193820	chr17	29297414	+	RNF135;RNF135	TSS1500;TSS1500	N_Shore	-0.373385	0.00154469	FALSE	FALSE
cg03596034	chr17	29297437	+	RNF135;RNF135	TSS1500;TSS1500	N_Shore	-0.49381	0.000444272	FALSE	FALSE
cg20469139	chr17	29297458	+	RNF135;RNF135	TSS1500;TSS1500	N_Shore	-0.659577	0.000500311	FALSE	FALSE
cg18459618	chr17	29297478	-	RNF135;RNF135	TSS1500;TSS1500	N_Shore	-0.470425	0.0396115	FALSE	FALSE
cg23141183	chr17	80185318	-	SLC16A3	TSS1500	N_Shore	0.647436	0.00151181	FALSE	FALSE
cg21453758	chr17	80185943	-	SLC16A3;SLC16A3	TSS1500;TSS1500	N_Shore	-0.807333	0.000204668	FALSE	FALSE
cg18345635	chr17	80186080	+	SLC16A3;SLC16A3	TSS1500;TSS1500	N_Shore	-0.477104	0.030191	FALSE	FALSE
cg05633407	chr17	80654900	-	RAB40B	Body	N_Shore	0.431202	0.0482441	FALSE	FALSE
cg04352305	chr17	80654922	+	RAB40B	Body	N_Shore	0.582874	0.0149512	FALSE	FALSE
cg00693401	chr17	80655583	+	RAB40B	Body	Island	-0.531153	0.0147362	FALSE	FALSE
cg25839236	chr17	81018500	-	NA	NA	S_Shelf	-0.547523	0.0475852	FALSE	FALSE
cg14395761	chr17	81018559	+	NA	NA	S_Shelf	-0.328652	0.0191525	FALSE	FALSE
cg22379668	chr17	81020224	+	NA	NA	N_Shelf	0.651002	0.00422603	FALSE	FALSE
cg04934595	chr17	81021419	-	NA	NA	N_Shelf	0.137874	0.023298	FALSE	FALSE
cg03691722	chr18	7011268	-	LAMA1	Body	Island	0.658409	0.00489469	FALSE	FALSE
cg05836043	chr18	7011388	+	LAMA1	Body	Island	0.605994	0.00362499	FALSE	FALSE
cg19738980	chr18	7011463	+	LAMA1	Body	Island	0.615375	0.0184117	FALSE	FALSE
cg26569518	chr19	1325052	+	NA	NA	Island	0.69879	0.00157734	FALSE	FALSE
cg14699651	chr19	1325099	+	NA	NA	Island	0.813701	0.000347459	FALSE	FALSE
cg23246320	chr19	2843138	-	ZNF555	Body	S_Shore	0.484796	0.00656264	FALSE	TRUE
cg26853368	chr19	2856730	+	NA	NA	N_Shelf	0.170689	0.0104304	FALSE	FALSE
cg11232448	chr19	2858854	-	NA	NA	N_Shore	0.503045	0.00250446	FALSE	FALSE
cg23513183	chr19	2858944	-	NA	NA	Island	0.587317	0.000774921	FALSE	FALSE
cg19561908	chr19	2859106	-	NA	NA	Island	0.344819	0.0094523	FALSE	FALSE
cg12277416	chr19	2859153	+	NA	NA	Island	0.453085	0.0249749	FALSE	FALSE
cg20640432	chr19	4153445	+	CREB3L3	TSS200	OpenSea	0.187161	0.0450881	TRUE	FALSE
cg13509147	chr19	4153603	-	CREB3L3	TSS200	OpenSea	0.715001	0.000963877	TRUE	FALSE
cg23777956	chr19	4153671	-	CREB3L3;CREB3L3	1stExon;5'UTR	OpenSea	0.71548	0.000260303	TRUE	FALSE
cg20154618	chr19	4153677	-	CREB3L3;CREB3L3	1stExon;5'UTR	OpenSea	0.673524	0.00723583	TRUE	FALSE
cg14263858	chr19	4328745	+	STAP2;STAP2	Body;Body	Island	-0.277257	0.0385648	FALSE	TRUE
cg06776703	chr19	4328759	+	STAP2;STAP2	Body;Body	Island	-0.374843	0.0340501	FALSE	TRUE
cg01045132	chr19	11649571	+	CNN1	TSS200	OpenSea	0.584071	0.0110617	FALSE	FALSE
cg15237152	chr19	11649631	+	CNN1;CNN1	1stExon;5'UTR	OpenSea	0.592241	0.00623029	FALSE	FALSE
cg12854483	chr19	11649671	+	CNN1;CNN1	1stExon;5'UTR	OpenSea	0.610437	0.00953587	FALSE	FALSE
cg04328562	chr19	11649701	+	CNN1;CNN1	1stExon;5'UTR	OpenSea	0.579089	0.0467982	FALSE	FALSE
cg09152619	chr19	23941313	+	ZNF681	Body	Island	0.685621	0.00395292	FALSE	FALSE
cg08332658	chr19	23941408	+	ZNF681	Body	Island	0.718613	0.000165685	FALSE	FALSE
cg01615818	chr19	23941438	-	ZNF681	Body	Island	0.60203	0.000222073	FALSE	FALSE
cg07460376	chr19	23941575	+	ZNF681;ZNF681	1stExon;5'UTR	S_Shore	0.606588	0.000391278	FALSE	FALSE
cg27517351	chr19	23941871	-	ZNF681	TSS200	S_Shore	0.674191	0.00148133	FALSE	FALSE
cg23257184	chr19	23942040	+	ZNF681	TSS1500	S_Shore	0.460599	0.017686	FALSE	FALSE
cg08679971	chr19	38281047	-	NA	NA	N_Shore	0.45392	0.0393497	FALSE	FALSE
cg13350173	chr19	38281183	-	NA	NA	Island	0.476624	0.0227927	FALSE	FALSE
cg14218481	chr19	38281219	-	NA	NA	Island	0.461334	0.0297972	FALSE	FALSE
cg16749456	chr19	49699879	-	TRPM4	Body	Island	0.550234	0.00549729	FALSE	FALSE
cg14325661	chr19	49699881	-	TRPM4	Body	Island	0.408307	0.00513275	FALSE	FALSE
cg21542078	chr19	49700006	-	TRPM4	Body	Island	0.423805	0.00791459	FALSE	FALSE
cg01382860	chr19	49700021	+	TRPM4	Body	Island	0.456505	0.0317344	FALSE	FALSE
cg26257814	chr19	50553708	-	FLJ26850	TSS1500	N_Shore	0.494548	0.0305815	FALSE	FALSE
cg07655045	chr19	50553883	+	FLJ26850	TSS200	N_Shore	0.459524	0.0206334	FALSE	FALSE
cg27397787	chr19	50553907	+	FLJ26850	TSS200	N_Shore	0.116765	0.0244471	FALSE	FALSE
cg16349876	chr19	50554013	-	FLJ26850	Body	Island	0.428519	0.0153871	FALSE	FALSE
cg20971220	chr19	50554067	+	FLJ26850	Body	Island	0.373222	0.0189052	FALSE	FALSE
cg26715571	chr19	50554280	+	FLJ26850	Body	Island	0.42418	0.0221505	FALSE	FALSE
cg22531183	chr19	50554451	+	FLJ26850	Body	Island	0.414708	0.0389585	FALSE	FALSE
cg21974750	chr19	55794478	+	BRSK1	TSS1500	N_Shore	0.526186	0.0238036	FALSE	FALSE
cg25443975	chr19	55794597	+	BRSK1	TSS1500	N_Shore	0.608553	0.0172148	FALSE	FALSE
cg07747220	chr20	3052115	+	OXT	TSS200	Island	-0.474887	0.0357156	TRUE	FALSE
cg16887334	chr20	3052151	+	OXT	TSS200	Island	-0.425077	0.0192755	TRUE	FALSE
cg13285174	chr20	3052221	+	OXT	TSS200	Island	-0.472641	0.0107935	TRUE	FALSE
cg26267561	chr20	3052224	+	OXT	TSS200	Island	-0.481975	0.00997333	TRUE	FALSE
cg01644611	chr20	3052253	+	OXT	TSS200	Island	-0.47195	0.0146298	TRUE	FALSE
cg13725599	chr20	3052262	+	OXT	TSS200	Island	-0.536687	0.0288737	TRUE	FALSE
cg08964435	chr20	32382851	-	NA	NA	S_Shelf	0.567815	0.0485116	FALSE	FALSE
cg08440266	chr20	48185653	-	PTGIS	TSS1500	S_Shore	-0.547209	0.029534	TRUE	FALSE
cg14630601	chr20	48186174	-	PTGIS	TSS1500	S_Shore	-0.548345	0.0325019	TRUE	FALSE
cg27307781	chr21	37442289	+	CBR1;CBR1	1stExon;5'UTR	Island	0.47017	0.0251076	TRUE	FALSE
cg16719517	chr21	37442385	+	CBR1;CBR1	1stExon;5'UTR	Island	0.46209	0.0151694	TRUE	FALSE
cg00695416	chr21	37442476	-	CBR1	1stExon	Island	0.378871	0.0182891	TRUE	FALSE
cg16662267	chr21	37442759	-	CBR1	Body	Island	0.421879	0.0314793	TRUE	FALSE
cg22862003	chr21	42797588	+	MX1;MX1	TSS1500;5'UTR	N_Shore	-0.609321	0.0261539	TRUE	FALSE
cg26312951	chr21	42797847	-	MX1;MX1	TSS200;5'UTR	N_Shore	-0.630177	0.018166	TRUE	FALSE
cg14897238	chr21	43198283	-	NA	NA	N_Shore	0.670429	0.00962174	FALSE	FALSE
cg21863949	chr21	43198431	+	NA	NA	Island	0.866002	2.2e-05	FALSE	FALSE
cg02519892	chr21	43198586	-	NA	NA	Island	0.801635	2.79e-05	FALSE	FALSE
cg20533952	chr21	43198601	+	NA	NA	Island	0.812007	2.52e-05	FALSE	FALSE
cg10010393	chr21	43198627	-	NA	NA	Island	0.739035	0.00294897	FALSE	FALSE
cg05532966	chr21	43198797	-	NA	NA	S_Shore	0.515985	0.0352069	FALSE	FALSE
cg10690747	chr21	43823835	-	UBASH3A;UBASH3A	TSS200;TSS200	OpenSea	-0.750397	0.00643009	FALSE	FALSE
cg13578652	chr21	43823863	-	UBASH3A;UBASH3A	TSS200;TSS200	OpenSea	-0.667622	0.00215924	FALSE	FALSE
cg00134539	chr21	43824071	+	UBASH3A;UBASH3A	1stExon;1stExon	OpenSea	-0.743635	0.00400624	FALSE	FALSE
cg01164221	chr22	29443288	+	ZNRF3	Body	N_Shore	-0.711662	0.0481118	FALSE	FALSE
cg06513695	chr22	29866414	-	NA	NA	Island	-0.746229	0.000677986	FALSE	FALSE
cg05516505	chr22	29866624	-	NA	NA	Island	-0.493749	0.0013559	FALSE	FALSE
cg18401155	chr22	29867475	-	NA	NA	S_Shore	-0.156283	0.0154961	FALSE	FALSE
cg07054523	chr22	29870275	+	NA	NA	S_Shelf	-0.43997	0.020881	FALSE	FALSE
cg09507608	chr22	29873338	+	NA	NA	N_Shelf	-0.0204452	0.0303217	FALSE	FALSE
cg09828714	chr22	29875578	+	NEFH	TSS1500	N_Shore	-0.386948	0.0116946	TRUE	FALSE
cg01907106	chr22	29875592	+	NEFH	TSS1500	N_Shore	-0.715777	0.00596152	TRUE	FALSE
cg22234080	chr22	29876942	-	NEFH	1stExon	Island	0.744689	0.00379001	TRUE	FALSE
cg20256245	chr22	29877285	+	NEFH	Body	S_Shore	0.742364	0.00562657	TRUE	FALSE
cg04392554	chr22	46685472	-	TTC38	Body	Island	0.405334	0.0486454	FALSE	FALSE
cg08471335	chr22	46685653	-	TTC38	Body	Island	0.322058	0.046011	FALSE	FALSE
cg03356833	chr22	46690658	+	NA	NA	N_Shore	-0.324305	0.0366147	FALSE	FALSE
cg03482458	chr22	46692211	+	CN5H6.4;GTSE1	Body;TSS1500	Island	0.614136	0.0045559	FALSE	FALSE
cg20174585	chr22	46692412	+	CN5H6.4;GTSE1	Body;TSS1500	Island	0.681081	0.00335362	FALSE	FALSE
cg10231785	chr22	46692440	-	CN5H6.4;GTSE1	Body;TSS200	Island	0.63198	0.00864248	FALSE	FALSE
cg07012999	chr22	46692446	+	CN5H6.4;GTSE1	Body;TSS200	Island	0.59019	0.049743	FALSE	FALSE
cg16644494	chr22	50971601	-	ODF3B	TSS1500	S_Shore	-0.557027	0.0128518	FALSE	FALSE
cg05523603	chr22	50973101	-	NA	NA	S_Shelf	-0.568968	0.00676415	FALSE	FALSE
cg08425796	chr22	50981121	-	NA	NA	N_Shore	-0.27661	0.0107033	FALSE	FALSE
cg05418105	chr22	50981406	+	NA	NA	N_Shore	-0.0104876	0.0465363	FALSE	FALSE
cg18782736	chr22	50982818	+	NA	NA	Island	0.279326	0.0441798	FALSE	FALSE
cg04158069	chr22	50982905	+	NA	NA	Island	-0.492666	0.0343082	FALSE	FALSE
cg16888752	chrX	47077393	-	CDK16;CDK16	TSS1500;TSS200	Island	0.4085	0.0401339	FALSE	FALSE
cg05292991	chrX	47077403	-	CDK16;CDK16	TSS1500;TSS200	Island	0.40455	0.0271926	FALSE	FALSE
cg13907504	chrX	47077487	+	CDK16;CDK16	TSS1500;TSS200	Island	0.549405	0.0186566	FALSE	FALSE
cg19989944	chrX	47077524	+	CDK16;CDK16	TSS1500;TSS200	Island	0.220022	0.02393	FALSE	FALSE
cg14044580	chrX	47077815	-	CDK16;CDK16;CDK16	TSS1500;1stExon;5'UTR	Island	0.53823	0.0156052	FALSE	FALSE
cg17334225	chrX	47077875	+	CDK16;CDK16;CDK16	1stExon;TSS200;5'UTR	Island	0.453257	0.0163939	FALSE	FALSE
cg11333230	chrX	47077877	+	CDK16;CDK16;CDK16	1stExon;TSS200;5'UTR	Island	0.318938	0.0226655	FALSE	FALSE
cg13638484	chrX	47077907	-	CDK16;CDK16;CDK16	1stExon;TSS200;5'UTR	Island	0.377495	0.0282285	FALSE	FALSE
cg23212388	chrX	47077930	-	CDK16;CDK16;CDK16	1stExon;TSS200;5'UTR	Island	0.427854	0.0381715	FALSE	FALSE
cg07464229	chrX	47091239	+	USP11	TSS1500	N_Shore	0.496832	0.00777642	FALSE	FALSE
cg15850513	chrX	47091513	-	USP11	TSS1500	N_Shore	0.145248	0.00703479	FALSE	FALSE
cg02581653	chrX	47092037	+	USP11	TSS1500	N_Shore	0.325378	0.00805623	FALSE	FALSE
cg25316166	chrX	47092288	+	USP11	TSS200	N_Shore	0.382615	0.00636399	FALSE	FALSE
cg08881528	chrX	47092529	-	USP11	1stExon	N_Shore	0.549957	0.00649649	FALSE	FALSE
cg16082125	chrX	47092560	-	USP11	1stExon	Island	0.513907	0.0131271	FALSE	FALSE
cg22328457	chrX	47092729	-	USP11	Body	Island	0.626365	0.0473215	FALSE	FALSE
cg13443410	chrX	48858686	+	GRIPAP1;GRIPAP1	TSS200;TSS200	OpenSea	0.666934	0.017566	FALSE	FALSE
cg04277998	chrX	48858688	+	GRIPAP1;GRIPAP1	TSS200;TSS200	OpenSea	0.389909	0.0466675	FALSE	FALSE
cg21224759	chrX	71401335	+	PIN4;PIN4;PIN4	TSS200;TSS200;TSS200	OpenSea	0.536096	0.0471904	FALSE	FALSE
cg27207932	chrX	135730306	-	CD40LG	TSS200	OpenSea	0.751935	0.00920306	FALSE	FALSE

## Sheet: GO
Dataset 1: Gene Ontology
GO ID	GO Term	P-value	Gene Symbols
GO:0035773	insulin secretion involved in cellular response to glucose stimulus	1.64062e-05	CDK16/TRPM4/PTPRN2/BRSK2/NDUFAF2
GO:0045933	positive regulation of muscle contraction	0.000103834	CTTN/TRPM4/ABAT/OXT
GO:0015833	peptide transport	0.000144127	CDK16/CDH17/SLC15A4/TRPM4/ABAT/PTPRN2/BRSK2/NDUFAF2
GO:0061178	regulation of insulin secretion involved in cellular response to glucose stimulus	0.000180253	CDK16/TRPM4/BRSK2/NDUFAF2
GO:0045600	positive regulation of fat cell differentiation	0.000230764	TRPM4/PRDM16/SULT1E1/WNT5B
GO:0042886	amide transport	0.000232538	CDK16/CDH17/SLC15A4/TRPM4/ABAT/PTPRN2/BRSK2/NDUFAF2
GO:0006940	regulation of smooth muscle contraction	0.000336457	CNN1/CTTN/ABAT/OXT
GO:0071333	cellular response to glucose stimulus	0.000431854	CDK16/TRPM4/PTPRN2/BRSK2/NDUFAF2
GO:0071326	cellular response to monosaccharide stimulus	0.000492749	CDK16/TRPM4/PTPRN2/BRSK2/NDUFAF2
GO:0071331	cellular response to hexose stimulus	0.000492749	CDK16/TRPM4/PTPRN2/BRSK2/NDUFAF2
GO:0045987	positive regulation of smooth muscle contraction	0.000530129	CTTN/ABAT/OXT
GO:1903793	positive regulation of anion transport	0.000662041	RAB3GAP1/ABAT/OXT
GO:0071322	cellular response to carbohydrate stimulus	0.000686804	CDK16/TRPM4/PTPRN2/BRSK2/NDUFAF2
GO:0001678	cellular glucose homeostasis	0.00080293	CDK16/TRPM4/PTPRN2/BRSK2/NDUFAF2
GO:0030073	insulin secretion	0.00109622	CDK16/TRPM4/ABAT/PTPRN2/BRSK2/NDUFAF2
GO:0009743	response to carbohydrate	0.00122094	CDK16/TRPM4/PTPRN2/BRSK2/NDUFAF2/OXT
GO:0019371	cyclooxygenase pathway	0.00163437	PTGIS/CBR1
GO:0006937	regulation of muscle contraction	0.00172137	CNN1/CTTN/TRPM4/ABAT/OXT
GO:0071786	endoplasmic reticulum tubular network organization	0.00237794	RAB3GAP1/TMEM33
GO:0006939	smooth muscle contraction	0.00248879	CNN1/CTTN/ABAT/OXT
GO:0042220	response to cocaine	0.00249285	ABAT/HTR3A/OXT
GO:0030072	peptide hormone secretion	0.00270983	CDK16/TRPM4/ABAT/PTPRN2/BRSK2/NDUFAF2
GO:0023061	signal release	0.00272388	CDK16/RAB3GAP1/TRPM4/ABAT/PTPRN2/BRSK2/NDUFAF2/BRSK1
GO:0002790	peptide secretion	0.00315112	CDK16/TRPM4/ABAT/PTPRN2/BRSK2/NDUFAF2
GO:0050796	regulation of insulin secretion	0.0031603	CDK16/TRPM4/ABAT/BRSK2/NDUFAF2
GO:0009749	response to glucose	0.00333206	CDK16/TRPM4/PTPRN2/BRSK2/NDUFAF2
GO:0045598	regulation of fat cell differentiation	0.00361292	TRPM4/PRDM16/SULT1E1/WNT5B
GO:0009746	response to hexose	0.00379075	CDK16/TRPM4/PTPRN2/BRSK2/NDUFAF2
GO:0034284	response to monosaccharide	0.00418905	CDK16/TRPM4/PTPRN2/BRSK2/NDUFAF2
GO:0051923	sulfation	0.00425485	SULT1E1/UST
GO:0007620	copulation	0.00538173	ABAT/OXT
GO:0090257	regulation of muscle system process	0.00569024	CNN1/CTTN/TRPM4/ABAT/OXT
GO:0090276	regulation of peptide hormone secretion	0.00595092	CDK16/TRPM4/ABAT/BRSK2/NDUFAF2
GO:0051954	positive regulation of amine transport	0.00663002	ABAT/OXT
GO:0002791	regulation of peptide secretion	0.00663931	CDK16/TRPM4/ABAT/BRSK2/NDUFAF2
GO:0090087	regulation of peptide transport	0.0069297	CDK16/TRPM4/ABAT/BRSK2/NDUFAF2
GO:0033500	carbohydrate homeostasis	0.00707819	CDK16/TRPM4/PTPRN2/BRSK2/NDUFAF2
GO:0042593	glucose homeostasis	0.00707819	CDK16/TRPM4/PTPRN2/BRSK2/NDUFAF2
GO:0046879	hormone secretion	0.00725451	CDK16/TRPM4/ABAT/PTPRN2/BRSK2/NDUFAF2
GO:0001516	prostaglandin biosynthetic process	0.00799664	PTGIS/CBR1
GO:0046457	prostanoid biosynthetic process	0.00799664	PTGIS/CBR1
GO:0009914	hormone transport	0.00856521	CDK16/TRPM4/ABAT/PTPRN2/BRSK2/NDUFAF2
GO:0031295	T cell costimulation	0.00954868	CD40LG/HLA-DPA1/HLA-DPB1
GO:0031294	lymphocyte costimulation	0.0099201	CD40LG/HLA-DPA1/HLA-DPB1
GO:0044070	regulation of anion transport	0.0136413	RAB3GAP1/ABAT/OXT
GO:0006692	prostanoid metabolic process	0.0145866	PTGIS/CBR1
GO:0006693	prostaglandin metabolic process	0.0145866	PTGIS/CBR1
GO:0046883	regulation of hormone secretion	0.015511	CDK16/TRPM4/ABAT/BRSK2/NDUFAF2
GO:0007163	establishment or maintenance of cell polarity	0.0157166	DST/BRSK2/BRSK1/UST
GO:0043094	cellular metabolic compound salvage	0.0165005	AMPD3/BHMT2
GO:0009306	protein secretion	0.0179666	CDK16/CD40LG/TRPM4/ABAT/PTPRN2/BRSK2/NDUFAF2
GO:0042102	positive regulation of T cell proliferation	0.0191336	CD40LG/HLA-DPA1/HLA-DPB1
GO:0007618	mating	0.0195598	ABAT/OXT
GO:0048662	negative regulation of smooth muscle cell proliferation	0.0195598	CNN1/NDRG2
GO:0010817	regulation of hormone levels	0.0196378	CDK16/TRPM4/ABAT/PTPRN2/BRSK2/NDUFAF2/SULT1E1
GO:0046942	carboxylic acid transport	0.0202901	RAB3GAP1/ABAT/OXT/SLC23A1/SLC16A3
GO:0046717	acid secretion	0.0206284	ABAT/OXT
GO:0046456	icosanoid biosynthetic process	0.0228371	PTGIS/CBR1
GO:0050433	regulation of catecholamine secretion	0.0228371	ABAT/OXT
GO:0001505	regulation of neurotransmitter levels	0.022903	RAB3GAP1/ABAT/PTPRN2/BRSK1
GO:0050708	regulation of protein secretion	0.0233971	CDK16/CD40LG/TRPM4/ABAT/BRSK2/NDUFAF2
GO:0007029	endoplasmic reticulum organization	0.0239765	RAB3GAP1/TMEM33
GO:0030010	establishment of cell polarity	0.0244121	BRSK2/BRSK1/UST
GO:0045104	intermediate filament cytoskeleton organization	0.0251388	NEFH/DST
GO:0045103	intermediate filament-based process	0.0263237	NEFH/DST
GO:0050432	catecholamine secretion	0.0263237	ABAT/OXT
GO:0045776	negative regulation of blood pressure	0.0275309	ABAT/OXT
GO:0045444	fat cell differentiation	0.0288086	TRPM4/PRDM16/SULT1E1/WNT5B
GO:0050806	positive regulation of synaptic transmission	0.0290076	RAB3GAP1/ABAT/OXT
GO:0009615	response to virus	0.0293159	IFI44L/MX1/POLR3K/NPC2/MST1R
GO:0043270	positive regulation of ion transport	0.0328539	RAB3GAP1/ABAT/HTR3A/OXT
GO:0019369	arachidonic acid metabolic process	0.0338902	PTGIS/CBR1
GO:0006636	unsaturated fatty acid biosynthetic process	0.0379537	PTGIS/CBR1
GO:0043279	response to alkaloid	0.0394736	ABAT/HTR3A/OXT
GO:0050671	positive regulation of lymphocyte proliferation	0.0402854	CD40LG/HLA-DPA1/HLA-DPB1
GO:0032946	positive regulation of mononuclear cell proliferation	0.0411057	CD40LG/HLA-DPA1/HLA-DPB1
GO:0006766	vitamin metabolic process	0.0419344	PTGIS/SLC23A1/CBR1
GO:0015711	organic anion transport	0.0419986	RAB3GAP1/ABAT/OXT/SLC23A1/SLC16A3
GO:0051937	catecholamine transport	0.0421933	ABAT/OXT
GO:0032844	regulation of homeostatic process	0.0433035	CDK16/TRPM4/ABAT/BRSK2/NDUFAF2/OXT
GO:0051952	regulation of amine transport	0.0436443	ABAT/OXT
GO:0006936	muscle contraction	0.0439724	CNN1/CTTN/TRPM4/ABAT/OXT
GO:0007269	neurotransmitter secretion	0.0444709	RAB3GAP1/PTPRN2/BRSK1
GO:0099643	signal release from synapse	0.0444709	RAB3GAP1/PTPRN2/BRSK1
GO:0070665	positive regulation of leukocyte proliferation	0.0453332	CD40LG/HLA-DPA1/HLA-DPB1
GO:0006611	protein export from nucleus	0.0466014	GTSE1/RANBP17
GO:0008652	cellular amino acid biosynthetic process	0.0496301	BHMT2/ABAT
GO:0030166	proteoglycan biosynthetic process	0.0496301	HS3ST3B1/UST
GO:0051705	multi-organism behavior	0.0496301	OXT/KIRREL3

## Sheet: DO
Dataset 1: Disease Ontology
DO ID	DO Term	P-value	Gene ID (ENTREZID)
DOID:14504	Niemann-Pick disease	0.00280141	1118/10577
DOID:4330	non-langerhans-cell histiocytosis	0.00329658	1118/10577
DOID:3498	pancreatic ductal adenocarcinoma	0.00366983	9024/959/9590/1015
DOID:2377	multiple sclerosis	0.00387013	3115/1118/959/4486/4599
DOID:4074	pancreas adenocarcinoma	0.00387013	4585/9024/959/9590/1015
DOID:3213	demyelinating disease	0.00454085	3115/1118/959/4486/4599
DOID:2730	epidermolysis bullosa	0.00565016	1294/667
DOID:2731	vesiculobullous skin disease	0.00632927	1294/667
DOID:170	endocrine gland cancer	0.0152968	4585/9024/57447/4495/959/9590/1015/2100
DOID:9741	biliary tract disease	0.0168972	4585/2100/4599
DOID:1793	pancreatic cancer	0.016931	4585/9024/57447/959/9590/1015
DOID:13375	temporal arteritis	0.0181976	2100/4599
DOID:525	central nervous system vasculitis	0.0181976	2100/4599
DOID:4905	pancreatic carcinoma	0.0185011	4585/9024/959/9590/1015
DOID:1927	sphingolipidosis	0.0204881	1118/10577
DOID:3405	histiocytosis	0.0241364	1118/10577
DOID:75	lymphatic system disease	0.0256823	1118/959/10577
DOID:9952	acute lymphocytic leukemia	0.0395299	3115/1429
DOID:5223	infertility	0.0400579	4585/676/5020/2100
DOID:4948	gallbladder carcinoma	0.0426422	4585/2100
DOID:865	vasculitis	0.0426664	1118/2100/4599
DOID:3121	gallbladder cancer	0.044232	4585/2100
