# Supplementary material for: Differentially Methylated Genes in Saliva are linked to Childhood Stress
Source: Sci Rep. 2018 Jul 17;8:10785. doi: 10.1038/s41598-018-29107-0 (PMC6050255; doi:10.1038/s41598-018-29107-0)
Supplement: Supplementary file 3 — Dataset 2 [file 41598_2018_29107_MOESM3_ESM.xlsx]

## Sheet: DE
Dataset 2: Differential Expression
Gene Symbol	Differential Expression	Whole-Gene ID	Chromosome	Genomic Coordinates	Whole Gene P-value	Whole Gene Correlation with LSI	Isoform ID	Isoform P-value	Isoform Correlation with LSI	Known Stress Gene?
PGD	Isoform-Only	ENST00000498356.1	chr1	10475349-10479887	NA	NA	ENST00000498356.1	0.0249899	-0.45207	TRUE
SORT1	Isoform-Only	ENST00000485149.1	chr1	109856423-109859549	NA	NA	ENST00000485149.1	0.0166665	-0.536081	TRUE
PSMA5	Isoform-Only	ENST00000484563.1	chr1	109954575-109969049	NA	NA	ENST00000484563.1	0.0420112	-0.481546	FALSE
ATP5F1	Isoform-Only	ENST00000464154.1	chr1	111992304-111999370	NA	NA	ENST00000464154.1	0.0166359	-0.590616	FALSE
FAM212B	Whole-Gene-Only	ENSG00000197852.8	chr1	112223252-112298446	0.0322689	0.504591	NA	NA	NA	FALSE
PTPN22	Isoform-Only	ENST00000528414.1	chr1	114356437-114414320	NA	NA	ENST00000528414.1	0.0267995	-0.49861	FALSE
TSPAN2	Whole-Gene-Only	ENSG00000134198.5	chr1	115590632-115632121	0.0471614	0.44647	NA	NA	NA	FALSE
FAM46C	Isoform-Only	ENST00000369448.3	chr1	118148556-118170994	NA	NA	ENST00000369448.3	0.0356343	-0.509006	FALSE
NOTCH2	Whole-Gene-Only	ENSG00000134250.13	chr1	120454176-120612240	0.0453091	0.518247	NA	NA	NA	TRUE
TNFRSF8	Isoform-Only	ENST00000479933.2	chr1	12185991-12204264	NA	NA	ENST00000479933.2	0.00282822	-0.657177	FALSE
LINC00623	Both	ENSG00000235398.4	chr1	144275918-144341756	0.0086579	0.582496	ENST00000439332.1	0.0143864	0.556598	FALSE
CHD1L	Isoform-Only	ENST00000369259.3	chr1	146714291-146767441	NA	NA	ENST00000369259.3	0.000421511	-0.691221	FALSE
KAZN	Both	ENSG00000189337.11	chr1	14925200-15444539	0.00758441	-0.625126	ENST00000400798.2	0.00894188	-0.656708	FALSE
KAZN	Both	ENSG00000189337.11	chr1	14925200-15444539	0.00758441	-0.625126	ENST00000491547.1	0.0464724	-0.470562	FALSE
C1orf51	Isoform-Only	ENST00000369094.1	chr1	150254953-150259505	NA	NA	ENST00000369094.1	0.0358221	-0.457525	FALSE
RFX5	Isoform-Only	ENST00000290524.4	chr1	151313116-151319727	NA	NA	ENST00000290524.4	0.0434541	-0.433984	FALSE
CGN	Both	ENSG00000143375.10	chr1	151482986-151511168	0.0105752	-0.58177	ENST00000473377.1	0.0218179	-0.545545	FALSE
TUFT1	Whole-Gene-Only	ENSG00000143367.11	chr1	151512781-151556059	0.0281233	-0.518513	NA	NA	NA	FALSE
RORC	Both	ENSG00000143365.12	chr1	151778547-151804348	0.00234328	-0.639939	ENST00000356728.6	0.0418143	-0.472452	FALSE
S100A10	Whole-Gene-Only	ENSG00000197747.4	chr1	151955391-151966866	0.0424544	-0.475065	NA	NA	NA	FALSE
RPTN	Both	ENSG00000215853.3	chr1	152126071-152131704	0.0161023	-0.450134	ENST00000316073.3	0.0129111	-0.496957	FALSE
SPRR2D	Both	ENSG00000163216.6	chr1	153012201-153014407	0.0328311	-0.513452	ENST00000360379.3	0.0429221	-0.53734	FALSE
SPRR2A	Both	ENSG00000241794.1	chr1	153028589-153030013	0.0192168	-0.565195	ENST00000392653.2	0.0354534	-0.5707	FALSE
S100A7	Both	ENSG00000143556.4	chr1	153430220-153433177	0.00537861	-0.600635	ENST00000368723.3	0.00831521	-0.609032	FALSE
CHTOP	Isoform-Only	ENST00000368694.3	chr1	153606525-153618782	NA	NA	ENST00000368694.3	0.00106603	-0.665932	FALSE
CHTOP	Isoform-Only	ENST00000403433.1	chr1	153606556-153618778	NA	NA	ENST00000403433.1	0.0433202	0.460515	FALSE
SLC27A3	Whole-Gene-Only	ENSG00000143554.9	chr1	153746830-153752633	0.0413297	0.508111	NA	NA	NA	FALSE
TPM3	Isoform-Only	ENST00000330188.9	chr1	154128840-154155681	NA	NA	ENST00000330188.9	0.0268165	-0.498364	TRUE
KRTCAP2	Isoform-Only	ENST00000461136.1	chr1	155141946-155145733	NA	NA	ENST00000461136.1	0.0308022	-0.496568	FALSE
MUC1	Both	ENSG00000185499.12	chr1	155158300-155162707	0.0258857	-0.505727	ENST00000468978.1	0.0392858	-0.494899	FALSE
MUC1	Both	ENSG00000185499.12	chr1	155158300-155162707	0.0258857	-0.505727	ENST00000485118.1	0.0389884	-0.453881	FALSE
THBS3	Isoform-Only	ENST00000469769.1	chr1	155165636-155167413	NA	NA	ENST00000469769.1	0.0292756	0.524617	FALSE
MTX1	Isoform-Only	ENST00000316721.4	chr1	155178588-155183614	NA	NA	ENST00000316721.4	0.0369836	0.486185	FALSE
MTX1	Isoform-Only	ENST00000495492.1	chr1	155182246-155183530	NA	NA	ENST00000495492.1	0.0388025	0.524095	FALSE
RUSC1	Isoform-Only	ENST00000368349.4	chr1	155294304-155300903	NA	NA	ENST00000368349.4	0.049931	-0.452565	FALSE
KIAA0907	Isoform-Only	ENST00000368321.3	chr1	155882834-155904188	NA	NA	ENST00000368321.3	0.0244641	-0.500311	FALSE
SEMA4A	Isoform-Only	ENST00000368284.1	chr1	156123369-156147534	NA	NA	ENST00000368284.1	0.0472684	0.43812	TRUE
APOA1BP	Whole-Gene-Only	ENSG00000163382.7	chr1	156561554-156564091	0.0467154	-0.359705	NA	NA	NA	FALSE
RRNAD1	Whole-Gene-Only	ENSG00000143303.7	chr1	156698234-156706752	0.00955554	0.660709	NA	NA	NA	FALSE
MNDA	Whole-Gene-Only	ENSG00000163563.7	chr1	158801107-158819296	0.0447972	0.49459	NA	NA	NA	FALSE
DDI2	Both	ENSG00000197312.7	chr1	15943995-15995539	0.029715	-0.526372	ENST00000480945.1	0.0434687	-0.538111	FALSE
SLAMF8	Both	ENSG00000158714.6	chr1	159796540-159807039	0.0127739	-0.52536	ENST00000289707.5	0.0421648	-0.454862	FALSE
TAGLN2	Both	ENSG00000158710.10	chr1	159887897-159895522	0.0400102	0.489381	ENST00000478033.1	0.00546581	0.622453	FALSE
RP11-48O20.4	Isoform-Only	ENST00000423943.1	chr1	159931014-159948851	NA	NA	ENST00000423943.1	0.0369042	-0.479964	FALSE
SLAMF1	Isoform-Only	ENST00000235739.5	chr1	160579892-160617081	NA	NA	ENST00000235739.5	0.0206134	-0.542918	FALSE
SLAMF7	Both	ENSG00000026751.12	chr1	160709037-160724611	0.0116589	-0.507691	ENST00000368042.3	0.0178071	-0.413558	FALSE
SLAMF7	Both	ENSG00000026751.12	chr1	160709037-160724611	0.0116589	-0.507691	ENST00000484221.1	0.0183441	-0.532145	FALSE
SDHC	Isoform-Only	ENST00000367975.2	chr1	161284047-161332984	NA	NA	ENST00000367975.2	0.00474996	-0.550754	TRUE
FCGR2A	Isoform-Only	ENST00000486608.1	chr1	161484410-161488393	NA	NA	ENST00000486608.1	0.0429629	0.518302	FALSE
FCGR2B	Isoform-Only	ENST00000403078.3	chr1	161551101-161648440	NA	NA	ENST00000403078.3	0.0038575	-0.617539	FALSE
OLFML2B	Isoform-Only	ENST00000294794.3	chr1	161952982-161993644	NA	NA	ENST00000294794.3	0.006548	-0.556703	FALSE
CDK11A	Isoform-Only	ENST00000356200.3	chr1	1634169-1654270	NA	NA	ENST00000356200.3	0.0228775	0.510227	FALSE
EPHA2	Both	ENSG00000142627.9	chr1	16450832-16482582	0.0393712	-0.482163	ENST00000358432.5	0.0475704	-0.50161	TRUE
PBX1	Isoform-Only	ENST00000420696.2	chr1	164528872-164821068	NA	NA	ENST00000420696.2	0.0363321	-0.483342	TRUE
RPL4P2	Both	ENSG00000232341.2	chr1	166716616-166717897	0.0151744	-0.537853	ENST00000447259.2	0.0225902	-0.52682	FALSE
MPC2	Whole-Gene-Only	ENSG00000143158.6	chr1	167885967-167906278	0.0440427	0.512933	NA	NA	NA	FALSE
C1orf112	Whole-Gene-Only	ENSG00000000460.12	chr1	169631245-169823221	0.0442613	-0.463743	NA	NA	NA	FALSE
FMO2	Isoform-Only	ENST00000209929.7	chr1	171154347-171180369	NA	NA	ENST00000209929.7	0.0321251	-0.531703	FALSE
PADI3	Both	ENSG00000142619.4	chr1	17575593-17610728	0.0204069	-0.494621	ENST00000375460.3	0.0187811	-0.51989	FALSE
RASAL2	Isoform-Only	ENST00000433130.2	chr1	178421572-178442657	NA	NA	ENST00000433130.2	0.0418527	-0.454913	TRUE
TOR3A	Isoform-Only	ENST00000367627.3	chr1	179050512-179065131	NA	NA	ENST00000367627.3	0.0449819	-0.610524	FALSE
RP5-1180C10.2	Both	ENSG00000230124.2	chr1	180238788-180245359	0.0116188	0.5498	ENST00000415414.1	0.0236628	0.533	FALSE
RP11-309G3.3	Both	ENSG00000272198.1	chr1	181060245-181062035	0.00643851	-0.574307	ENST00000606938.1	0.00974005	-0.580149	FALSE
C1orf21	Whole-Gene-Only	ENSG00000116667.8	chr1	184356192-184598154	0.0181632	-0.479672	NA	NA	NA	FALSE
PRG4	Whole-Gene-Only	ENSG00000116690.7	chr1	186265405-186283694	0.0493855	0.42923	NA	NA	NA	FALSE
PTGS2	Both	ENSG00000073756.7	chr1	186640923-186649559	0.0101885	0.545018	ENST00000367468.5	0.0264999	0.527354	FALSE
PTGS2	Both	ENSG00000073756.7	chr1	186640923-186649559	0.0101885	0.545018	ENST00000466691.1	0.026028	0.524946	FALSE
PTGS2	Both	ENSG00000073756.7	chr1	186640923-186649559	0.0101885	0.545018	ENST00000490885.2	0.0220971	0.490266	FALSE
RGS18	Whole-Gene-Only	ENSG00000150681.5	chr1	192127587-192154945	0.049255	0.441712	NA	NA	NA	FALSE
IFFO2	Both	ENSG00000169991.6	chr1	19230775-19283180	0.0184367	-0.549884	ENST00000455833.2	0.0157121	-0.579884	FALSE
RGS2	Both	ENSG00000116741.6	chr1	192778169-192781403	0.0257359	0.502254	ENST00000464302.1	0.0152838	0.59896	TRUE
RGS2	Both	ENSG00000116741.6	chr1	192778169-192781403	0.0257359	0.502254	ENST00000483295.1	0.0292283	0.52283	TRUE
MRTO4	Both	ENSG00000053372.4	chr1	19578033-19586622	0.0224319	-0.521404	ENST00000330263.4	0.0467777	-0.501985	FALSE
C1orf106	Isoform-Only	ENST00000367342.4	chr1	200860469-200884863	NA	NA	ENST00000367342.4	0.0356122	-0.475927	FALSE
CSRP1	Both	ENSG00000159176.9	chr1	201452658-201478584	0.0341854	-0.499599	ENST00000340006.2	0.0451252	-0.511688	TRUE
ELF3	Both	ENSG00000163435.11	chr1	201977073-201986316	0.0283953	-0.510136	ENST00000475698.1	0.0279475	-0.546154	TRUE
BTG2	Whole-Gene-Only	ENSG00000159388.5	chr1	203274619-203278730	0.0324065	0.547277	NA	NA	NA	FALSE
PLEKHA6	Both	ENSG00000143850.8	chr1	204187979-204346793	0.0109811	-0.610075	ENST00000272203.3	0.0196887	-0.594641	FALSE
LRRN2	Both	ENSG00000170382.7	chr1	204586298-204654861	0.0116051	0.539816	ENST00000367175.1	0.0196026	0.533422	FALSE
NUAK2	Both	ENSG00000163545.7	chr1	205271187-205290883	0.0113305	0.596235	ENST00000367157.3	0.0251817	0.598171	TRUE
C1orf116	Both	ENSG00000182795.12	chr1	207191866-207206101	0.0292419	-0.499397	ENST00000359470.5	0.0293392	-0.523566	FALSE
C4BPB	Whole-Gene-Only	ENSG00000123843.8	chr1	207262187-207273338	0.0391725	-0.468048	NA	NA	NA	FALSE
CD55	Both	ENSG00000196352.9	chr1	207494853-207534311	0.0351873	0.512425	ENST00000476590.1	0.049588	0.53006	FALSE
DIEXF	Isoform-Only	ENST00000491415.2	chr1	210001352-210030910	NA	NA	ENST00000491415.2	0.0481471	-0.512242	FALSE
HP1BP3	Whole-Gene-Only	ENSG00000127483.13	chr1	21069154-21113816	0.0368683	0.527453	NA	NA	NA	TRUE
ATF3	Both	ENSG00000162772.12	chr1	212738676-212794119	0.0451548	-0.445462	ENST00000366987.2	0.00529097	-0.575577	TRUE
FLVCR1	Both	ENSG00000162769.8	chr1	213031597-213072705	0.0103452	0.522335	ENST00000366971.4	0.0373447	0.472261	FALSE
ANGEL2	Whole-Gene-Only	ENSG00000174606.8	chr1	213165524-213189168	0.0202009	0.557792	NA	NA	NA	FALSE
2017-03-01	Whole-Gene-Only	ENSG00000186205.8	chr1	220960101-220987735	0.0167139	0.560204	NA	NA	NA	FALSE
DUSP10	Isoform-Only	ENST00000366899.3	chr1	221874766-221915518	NA	NA	ENST00000366899.3	0.021882	-0.529702	TRUE
TLR5	Isoform-Only	ENST00000540964.1	chr1	223282748-223310629	NA	NA	ENST00000540964.1	0.0315533	0.49571	FALSE
CAPN2	Isoform-Only	ENST00000487223.1	chr1	223945928-223963720	NA	NA	ENST00000487223.1	0.031157	-0.458415	TRUE
CAPN2	Isoform-Only	ENST00000463997.1	chr1	223958325-223963720	NA	NA	ENST00000463997.1	0.00782136	-0.558622	TRUE
TP53BP2	Both	ENSG00000143514.12	chr1	223967601-224033674	0.00834334	-0.61402	ENST00000343537.7	0.0118002	-0.633799	FALSE
ITPKB	Whole-Gene-Only	ENSG00000143772.5	chr1	226819391-226927024	0.00712953	0.632472	NA	NA	NA	TRUE
CCSAP	Whole-Gene-Only	ENSG00000154429.6	chr1	229456758-229479041	0.0452943	0.493005	NA	NA	NA	FALSE
C1orf131	Whole-Gene-Only	ENSG00000143633.8	chr1	231359509-231376933	0.0111253	0.551677	NA	NA	NA	FALSE
RP11-295G20.2	Isoform-Only	ENST00000416221.1	chr1	231658134-231664302	NA	NA	ENST00000416221.1	0.0173902	0.548672	FALSE
SIPA1L2	Isoform-Only	ENST00000308942.4	chr1	232534456-232598163	NA	NA	ENST00000308942.4	0.0498734	-0.431435	FALSE
TARBP1	Whole-Gene-Only	ENSG00000059588.5	chr1	234527059-234614849	0.00301182	-0.642773	NA	NA	NA	TRUE
GPR137B	Both	ENSG00000077585.9	chr1	236305832-236385165	0.00320858	-0.643837	ENST00000366592.3	0.00485941	-0.627654	FALSE
ZNF436	Both	ENSG00000125945.10	chr1	23685941-23695935	1.01e-05	-0.813741	ENST00000314011.4	0.000374365	-0.746726	FALSE
MTRNR2L11	Both	ENSG00000270188.1	chr1	238107024-238108575	0.00424197	-0.625947	ENST00000604646.1	0.00739078	-0.63652	FALSE
KMO	Both	ENSG00000117009.7	chr1	241695434-241758944	0.00446407	-0.620129	ENST00000366557.4	0.0340853	-0.486048	FALSE
SDCCAG8	Isoform-Only	ENST00000476722.2	chr1	243449656-243469850	NA	NA	ENST00000476722.2	0.0132064	-0.535202	TRUE
AKT3	Isoform-Only	ENST00000366539.1	chr1	243665065-244013430	NA	NA	ENST00000366539.1	0.0467516	-0.43086	TRUE
IL22RA1	Isoform-Only	ENST00000270800.1	chr1	24446261-24469611	NA	NA	ENST00000270800.1	0.0386599	-0.488461	FALSE
ZNF692	Whole-Gene-Only	ENSG00000171163.11	chr1	249144205-249153343	0.0447102	0.494934	NA	NA	NA	FALSE
FAM213B	Isoform-Only	ENST00000476686.1	chr1	2520033-2522907	NA	NA	ENST00000476686.1	0.00625879	-0.603826	FALSE
RHD	Whole-Gene-Only	ENSG00000187010.14	chr1	25598884-25656936	0.047665	0.449374	NA	NA	NA	TRUE
AIM1L	Isoform-Only	ENST00000374211.1	chr1	26648368-26651472	NA	NA	ENST00000374211.1	0.0174865	-0.525682	FALSE
RPS6KA1	Isoform-Only	ENST00000531113.1	chr1	26869653-26898724	NA	NA	ENST00000531113.1	0.0136293	0.579377	TRUE
C1orf172	Both	ENSG00000175707.7	chr1	27276053-27286897	0.0280729	-0.474682	ENST00000320567.5	0.0247845	-0.509668	FALSE
MECR	Whole-Gene-Only	ENSG00000116353.11	chr1	29519385-29557454	0.0331162	-0.48481	NA	NA	NA	FALSE
YARS	Isoform-Only	ENST00000373477.4	chr1	33240840-33283754	NA	NA	ENST00000373477.4	0.00654311	-0.598752	FALSE
ZMYM6	Isoform-Only	ENST00000460607.1	chr1	35482851-35497448	NA	NA	ENST00000460607.1	0.0417289	-0.479265	FALSE
ADPRHL2	Isoform-Only	ENST00000373178.4	chr1	36554476-36559533	NA	NA	ENST00000373178.4	0.0272561	-0.635379	FALSE
SH3D21	Isoform-Only	ENST00000505871.1	chr1	36772711-36786832	NA	NA	ENST00000505871.1	0.034179	-0.48933	FALSE
CSF3R	Isoform-Only	ENST00000526980.1	chr1	36942584-36948500	NA	NA	ENST00000526980.1	0.0384236	0.594342	FALSE
DFFB	Whole-Gene-Only	ENSG00000169598.11	chr1	3773845-3801993	0.0219139	0.520224	NA	NA	NA	TRUE
SF3A3	Both	ENSG00000183431.7	chr1	38422647-38456593	0.0312113	0.514398	ENST00000448721.2	0.0432711	0.479957	TRUE
FHL3	Whole-Gene-Only	ENSG00000183386.5	chr1	38462442-38471278	0.0226494	0.540701	NA	NA	NA	TRUE
NDUFS5	Isoform-Only	ENST00000372969.3	chr1	39491990-39500308	NA	NA	ENST00000372969.3	0.00569304	-0.497575	FALSE
CAP1	Isoform-Only	ENST00000372797.3	chr1	40505905-40538321	NA	NA	ENST00000372797.3	0.0332431	-0.572265	TRUE
SMAP2	Both	ENSG00000084070.7	chr1	40810522-40888998	0.0305696	0.544559	ENST00000372708.1	0.0470608	0.570656	FALSE
SMAP2	Both	ENSG00000084070.7	chr1	40810522-40888998	0.0305696	0.544559	ENST00000487871.1	0.047441	0.497291	FALSE
B4GALT2	Isoform-Only	ENST00000434555.2	chr1	44445108-44456840	NA	NA	ENST00000434555.2	0.00889816	-0.593263	FALSE
TCTEX1D4	Whole-Gene-Only	ENSG00000188396.2	chr1	45271585-45272957	0.040464	0.460669	NA	NA	NA	FALSE
HECTD3	Isoform-Only	ENST00000372172.4	chr1	45468212-45477001	NA	NA	ENST00000372172.4	0.00922852	0.602718	FALSE
UROD	Isoform-Only	ENST00000246337.4	chr1	45477819-45481247	NA	NA	ENST00000246337.4	0.00393891	-0.630209	FALSE
TOE1	Whole-Gene-Only	ENSG00000132773.7	chr1	45805342-45809647	0.0417614	-0.434463	NA	NA	NA	FALSE
PRDX1	Whole-Gene-Only	ENSG00000117450.9	chr1	45976708-45988719	0.0440717	-0.488423	NA	NA	NA	TRUE
AKR1A1	Isoform-Only	ENST00000497973.1	chr1	46032541-46035721	NA	NA	ENST00000497973.1	0.00192189	-0.630794	FALSE
CCDC17	Whole-Gene-Only	ENSG00000159588.10	chr1	46085716-46089729	0.0487472	0.478793	NA	NA	NA	FALSE
GPBP1L1	Isoform-Only	ENST00000479235.1	chr1	46092976-46101396	NA	NA	ENST00000479235.1	0.00374758	-0.628819	FALSE
MAST2	Whole-Gene-Only	ENSG00000086015.16	chr1	46252659-46501796	0.0400784	0.478076	NA	NA	NA	FALSE
LRRC41	Isoform-Only	ENST00000343304.6	chr1	46744072-46769280	NA	NA	ENST00000343304.6	0.0354809	-0.459628	FALSE
OSBPL9	Isoform-Only	ENST00000475697.1	chr1	52225296-52254141	NA	NA	ENST00000475697.1	0.0357378	0.487389	FALSE
ECHDC2	Isoform-Only	ENST00000543419.1	chr1	53361904-53377327	NA	NA	ENST00000543419.1	0.00364872	-0.63276	FALSE
AL161915.1	Whole-Gene-Only	ENSG00000212670.1	chr1	54569968-54571750	0.0369947	0.469381	NA	NA	NA	FALSE
MRPL37	Isoform-Only	ENST00000360840.5	chr1	54665840-54684051	NA	NA	ENST00000360840.5	0.0437534	-0.47986	FALSE
SSBP3	Both	ENSG00000157216.11	chr1	54691105-54879152	0.0262862	-0.517585	ENST00000371319.3	0.0106249	-0.571632	FALSE
TTC22	Isoform-Only	ENST00000371274.4	chr1	55250224-55266871	NA	NA	ENST00000371274.4	0.0186694	-0.533566	FALSE
MTND1P23	Whole-Gene-Only	ENSG00000225972.1	chr1	564442-564813	0.018588	-0.57308	NA	NA	NA	FALSE
MTATP8P1	Whole-Gene-Only	ENSG00000240409.1	chr1	568915-569121	0.0435382	-0.457763	NA	NA	NA	FALSE
MTATP6P1	Whole-Gene-Only	ENSG00000248527.1	chr1	569076-569756	0.00850573	-0.652527	NA	NA	NA	FALSE
RP5-857K21.4	Isoform-Only	ENST00000414688.1	chr1	646722-655580	NA	NA	ENST00000414688.1	0.0372477	0.478179	FALSE
SRSF11	Isoform-Only	ENST00000460795.1	chr1	70712413-70716408	NA	NA	ENST00000460795.1	0.017542	-0.552055	FALSE
ANKRD13C	Isoform-Only	ENST00000370944.4	chr1	70726271-70820405	NA	NA	ENST00000370944.4	0.00940381	-0.536972	FALSE
RP11-206L10.9	Whole-Gene-Only	ENSG00000237491.4	chr1	714150-745440	0.0348897	-0.455992	NA	NA	NA	FALSE
ZZZ3	Whole-Gene-Only	ENSG00000036549.8	chr1	78028101-78149104	0.00772911	-0.637304	NA	NA	NA	FALSE
PER3	Isoform-Only	ENST00000361923.2	chr1	7844763-7905237	NA	NA	ENST00000361923.2	0.00807872	-0.570999	TRUE
ERRFI1	Both	ENSG00000116285.8	chr1	8064464-8086368	0.0298704	-0.487176	ENST00000377482.5	0.0415918	-0.490467	TRUE
RP5-1115A15.1	Whole-Gene-Only	ENSG00000232912.1	chr1	8484705-8494898	0.0379857	0.486595	NA	NA	NA	FALSE
MCOLN2	Whole-Gene-Only	ENSG00000153898.8	chr1	85391268-85462796	0.0267548	-0.491735	NA	NA	NA	FALSE
CYR61	Both	ENSG00000142871.11	chr1	86046444-86049645	0.0382968	-0.477462	ENST00000451137.2	0.0412936	-0.498331	TRUE
PTGES3P1	Whole-Gene-Only	ENSG00000234518.1	chr1	89569968-89570450	0.0134195	0.583923	NA	NA	NA	TRUE
GBP2	Isoform-Only	ENST00000464839.1	chr1	89571815-89616139	NA	NA	ENST00000464839.1	0.0451624	0.675867	FALSE
LRRC8B	Whole-Gene-Only	ENSG00000197147.8	chr1	89990395-90063423	0.0492497	0.444677	NA	NA	NA	FALSE
ZNF644	Isoform-Only	ENST00000347275.5	chr1	91380861-91487014	NA	NA	ENST00000347275.5	0.041571	-0.468383	FALSE
SPSB1	Isoform-Only	ENST00000328089.6	chr1	9352939-9429591	NA	NA	ENST00000328089.6	0.031874	-0.499265	FALSE
DNTTIP2	Isoform-Only	ENST00000460191.1	chr1	94341222-94345474	NA	NA	ENST00000460191.1	0.0474582	0.448463	FALSE
CTNNBIP1	Isoform-Only	ENST00000400904.3	chr1	9910167-9970394	NA	NA	ENST00000400904.3	0.0341227	-0.516148	FALSE
RP11-465B22.3	Whole-Gene-Only	ENSG00000217801.5	chr1	995114-1004735	0.0493118	-0.473905	NA	NA	NA	FALSE
GOT1	Both	ENSG00000120053.9	chr10	101156627-101190381	0.00273818	-0.660494	ENST00000370508.5	0.0148135	-0.568818	FALSE
DNMBP	Both	ENSG00000107554.11	chr10	101635334-101769676	0.0364104	-0.464539	ENST00000543621.1	0.0145677	-0.59096	FALSE
GTPBP4	Isoform-Only	ENST00000538293.1	chr10	1034402-1063617	NA	NA	ENST00000538293.1	0.00586133	-0.605296	FALSE
NT5C2	Isoform-Only	ENST00000343289.5	chr10	104845940-104953056	NA	NA	ENST00000343289.5	0.0343655	0.486246	TRUE
ADD3	Whole-Gene-Only	ENSG00000148700.9	chr10	111756126-111895323	0.0219703	0.568162	NA	NA	NA	FALSE
ZDHHC6	Whole-Gene-Only	ENSG00000023041.7	chr10	114190058-114206672	0.035938	-0.612708	NA	NA	NA	FALSE
USP6NL	Both	ENSG00000148429.10	chr10	11495945-11653753	0.0238054	-0.520397	ENST00000443016.1	0.0391919	-0.4703	FALSE
KIAA1598	Isoform-Only	ENST00000497044.1	chr10	118644308-118733681	NA	NA	ENST00000497044.1	0.0393672	-0.461438	FALSE
PROSER2	Isoform-Only	ENST00000277570.5	chr10	11865397-11914276	NA	NA	ENST00000277570.5	0.0251466	-0.506375	FALSE
RGS10	Whole-Gene-Only	ENSG00000148908.10	chr10	121259340-121302220	0.00878144	-0.559228	NA	NA	NA	TRUE
C10orf137	Whole-Gene-Only	ENSG00000107938.13	chr10	127408084-127452712	0.0149764	0.595829	NA	NA	NA	FALSE
OPTN	Isoform-Only	ENST00000378757.2	chr10	13142169-13180291	NA	NA	ENST00000378757.2	0.0108811	-0.548721	FALSE
ZNF511	Isoform-Only	ENST00000359035.3	chr10	135122445-135126666	NA	NA	ENST00000359035.3	0.0473078	-0.449219	FALSE
CYP2E1	Both	ENSG00000130649.5	chr10	135333910-135374724	0.00698238	-0.56508	ENST00000469258.1	0.00514773	-0.613674	TRUE
HSPA14	Isoform-Only	ENST00000437161.2	chr10	14880301-14886736	NA	NA	ENST00000437161.2	0.00612539	-0.622597	TRUE
DCLRE1C	Isoform-Only	ENST00000378289.4	chr10	14939358-14996431	NA	NA	ENST00000378289.4	0.0130649	-0.575415	TRUE
RPP38	Whole-Gene-Only	ENSG00000152464.10	chr10	15139179-15181817	0.0288253	-0.477451	NA	NA	NA	FALSE
FAM188A	Isoform-Only	ENST00000477891.1	chr10	15820169-15902497	NA	NA	ENST00000477891.1	0.0461023	-0.43675	FALSE
NSUN6	Whole-Gene-Only	ENSG00000241058.1	chr10	18834490-18940551	0.0442956	0.464609	NA	NA	NA	TRUE
PIP4K2A	Whole-Gene-Only	ENSG00000150867.9	chr10	22823778-23003484	0.0296888	0.53981	NA	NA	NA	TRUE
APBB1IP	Whole-Gene-Only	ENSG00000077420.11	chr10	26727132-26856732	0.0237967	0.573497	NA	NA	NA	FALSE
ABI1	Isoform-Only	ENST00000376166.1	chr10	27035522-27149915	NA	NA	ENST00000376166.1	0.000362109	-0.726264	TRUE
ACBD5	Isoform-Only	ENST00000375901.1	chr10	27484146-27531017	NA	NA	ENST00000375901.1	0.0304118	-0.486192	FALSE
MAP3K8	Isoform-Only	ENST00000375322.2	chr10	30723173-30728410	NA	NA	ENST00000375322.2	0.0469791	-0.500154	TRUE
PFKP	Isoform-Only	ENST00000381072.1	chr10	3171199-3178985	NA	NA	ENST00000381072.1	0.000227321	-0.742274	FALSE
PARD3	Both	ENSG00000148498.11	chr10	34398488-35104253	0.0220521	-0.521863	ENST00000466092.1	0.0407856	-0.485223	TRUE
MTRNR2L7	Both	ENSG00000256892.1	chr10	37890366-37891859	0.0417531	-0.457539	ENST00000544824.1	0.0436257	-0.477347	FALSE
RASGEF1A	Both	ENSG00000198915.7	chr10	43689983-43762367	0.00782871	0.578674	ENST00000395810.1	0.0247593	0.536909	FALSE
ZNF487	Isoform-Only	ENST00000596267.1	chr10	43947368-43950112	NA	NA	ENST00000596267.1	0.0141064	0.557707	FALSE
ZNF32	Both	ENSG00000169740.9	chr10	44139307-44144304	0.0233287	-0.510444	ENST00000374433.2	0.0407157	-0.484252	FALSE
FAM25G	Whole-Gene-Only	ENSG00000197910.7	chr10	48247669-48252143	0.0424604	-0.43825	NA	NA	NA	FALSE
RTKN2	Isoform-Only	ENST00000395260.3	chr10	63997916-64028466	NA	NA	ENST00000395260.3	0.0306462	-0.495597	FALSE
JMJD1C	Isoform-Only	ENST00000542921.1	chr10	64927350-65028826	NA	NA	ENST00000542921.1	0.0209752	0.387187	FALSE
HNRNPH3	Isoform-Only	ENST00000480987.1	chr10	70091833-70101044	NA	NA	ENST00000480987.1	0.0427133	0.491268	TRUE
LRRC20	Whole-Gene-Only	ENSG00000172731.9	chr10	72058729-72142382	0.0421249	-0.479071	NA	NA	NA	FALSE
ADK	Isoform-Only	ENST00000372734.3	chr10	75936444-76469061	NA	NA	ENST00000372734.3	0.0470746	0.453361	TRUE
ZNF503	Whole-Gene-Only	ENSG00000165655.14	chr10	77157588-77161664	0.0188688	-0.52301	NA	NA	NA	FALSE
RP13-39P12.3	Isoform-Only	ENST00000601701.1	chr10	79550419-79551405	NA	NA	ENST00000601701.1	0.0489927	-0.455981	FALSE
RPS24	Isoform-Only	ENST00000372360.3	chr10	79793623-79800455	NA	NA	ENST00000372360.3	0.0157448	-0.713106	FALSE
ZMIZ1	Isoform-Only	ENST00000478357.1	chr10	81036936-81056692	NA	NA	ENST00000478357.1	0.0166413	0.551085	TRUE
TMEM254	Whole-Gene-Only	ENSG00000133678.9	chr10	81838402-81852313	0.000814417	-0.694027	NA	NA	NA	FALSE
ADIRF-AS1	Both	ENSG00000272734.1	chr10	88725102-88731068	0.0229785	-0.526064	ENST00000609170.1	0.0428515	-0.483892	FALSE
GLUD1	Isoform-Only	ENST00000277865.4	chr10	88810243-88854623	NA	NA	ENST00000277865.4	0.0275035	-0.495347	TRUE
GLUD1	Isoform-Only	ENST00000487058.1	chr10	88817475-88820137	NA	NA	ENST00000487058.1	0.00632848	-0.583236	TRUE
PAPSS2	Both	ENSG00000198682.8	chr10	89419370-89507462	0.0193758	-0.542147	ENST00000456849.1	0.0327725	-0.528382	FALSE
HECTD2	Whole-Gene-Only	ENSG00000165338.12	chr10	93170096-93274586	0.0454872	-0.452168	NA	NA	NA	FALSE
PPP1R3C	Both	ENSG00000119938.8	chr10	93388199-93392811	0.0386705	-0.454576	ENST00000238994.5	0.0451401	-0.467554	FALSE
EXOC6	Isoform-Only	ENST00000260762.6	chr10	94608277-94819247	NA	NA	ENST00000260762.6	0.00406706	0.618702	FALSE
MYOF	Both	ENSG00000138119.12	chr10	95066186-95242074	0.013881	-0.524364	ENST00000463743.1	0.0180151	-0.554975	TRUE
NOC3L	Whole-Gene-Only	ENSG00000173145.7	chr10	96075004-96122716	0.0327666	-0.486677	NA	NA	NA	FALSE
RP11-175O19.4	Whole-Gene-Only	ENSG00000231025.1	chr10	98752207-98755716	0.0294279	0.524418	NA	NA	NA	FALSE
FRAT2	Both	ENSG00000181274.5	chr10	99092255-99094458	0.0113186	0.613129	ENST00000371019.2	0.0291362	0.608289	FALSE
RRP12	Isoform-Only	ENST00000465394.1	chr10	99116863-99123624	NA	NA	ENST00000465394.1	0.0411742	0.465689	TRUE
R3HCC1L	Isoform-Only	ENST00000298999.3	chr10	99894428-100004654	NA	NA	ENST00000298999.3	0.0177176	-0.531086	FALSE
ADM	Both	ENSG00000148926.5	chr11	10326227-10328944	0.0106968	0.596867	ENST00000524948.1	0.00496612	-0.599941	TRUE
ADM	Both	ENSG00000148926.5	chr11	10326227-10328944	0.0106968	0.596867	ENST00000528655.1	0.00616015	0.585811	TRUE
ADM	Both	ENSG00000148926.5	chr11	10326227-10328944	0.0106968	0.596867	ENST00000530439.1	0.0307766	0.465826	TRUE
RP11-37O16.3	Both	ENSG00000255350.1	chr11	103275037-103276562	0.0284275	-0.498207	ENST00000529569.1	0.0284503	-0.525458	FALSE
ACAT1	Isoform-Only	ENST00000533597.1	chr11	108016848-108018315	NA	NA	ENST00000533597.1	0.0383031	-0.478369	TRUE
ATM	Isoform-Only	ENST00000452508.2	chr11	108093843-108239829	NA	NA	ENST00000452508.2	0.0321613	-0.420975	TRUE
RDX	Whole-Gene-Only	ENSG00000137710.10	chr11	110045605-110167447	0.0263526	-0.512705	NA	NA	NA	TRUE
C11orf57	Whole-Gene-Only	ENSG00000150776.13	chr11	111944810-111955874	0.0319085	-0.610831	NA	NA	NA	FALSE
TIMM8B	Isoform-Only	ENST00000541231.1	chr11	111955541-111957522	NA	NA	ENST00000541231.1	0.0485069	-0.438875	FALSE
IL18	Isoform-Only	ENST00000525547.1	chr11	112013980-112021796	NA	NA	ENST00000525547.1	0.0119014	-0.584503	FALSE
ZW10	Whole-Gene-Only	ENSG00000086827.4	chr11	113603909-113644533	0.0284765	-0.398205	NA	NA	NA	TRUE
CADM1	Whole-Gene-Only	ENSG00000182985.12	chr11	115039938-115375675	0.000360889	-0.706948	NA	NA	NA	TRUE
SIK3	Isoform-Only	ENST00000465421.1	chr11	116716128-116735784	NA	NA	ENST00000465421.1	0.00102899	-0.696695	FALSE
RPS25	Isoform-Only	ENST00000524864.1	chr11	118888071-118889376	NA	NA	ENST00000524864.1	0.0400209	-0.456057	FALSE
VPS11	Isoform-Only	ENST00000300793.6	chr11	118938493-118952686	NA	NA	ENST00000300793.6	0.00470691	-0.608341	FALSE
TRIM29	Both	ENSG00000137699.12	chr11	119981983-120056237	0.0232371	-0.541098	ENST00000524816.3	0.0390452	-0.533732	FALSE
TBCEL	Whole-Gene-Only	ENSG00000154114.8	chr11	120894781-120961484	0.0429457	-0.455461	NA	NA	NA	FALSE
HSPA8	Both	ENSG00000109971.9	chr11	122928197-122933938	0.0306336	-0.507874	ENST00000227378.3	0.0157768	-0.566905	TRUE
ESAM	Both	ENSG00000149564.7	chr11	124622026-124632186	0.0167096	-0.535325	ENST00000278927.5	0.0286813	-0.512784	TRUE
ST3GAL4	Isoform-Only	ENST00000534457.1	chr11	126276355-126283942	NA	NA	ENST00000534457.1	0.0128905	-0.51656	TRUE
ARNTL	Both	ENSG00000133794.13	chr11	13298199-13408813	0.0417755	0.506425	ENST00000403482.3	0.0021914	0.597226	TRUE
RP11-531H8.2	Both	ENSG00000254789.1	chr11	15593569-15643937	0.00872174	0.578676	ENST00000533082.1	0.0212178	0.548593	FALSE
LSP1	Isoform-Only	ENST00000485341.1	chr11	1901907-1913497	NA	NA	ENST00000485341.1	0.0406069	0.489739	FALSE
ZDHHC13	Isoform-Only	ENST00000525490.1	chr11	19138703-19197969	NA	NA	ENST00000525490.1	0.0101777	-0.621853	FALSE
RIC8A	Isoform-Only	ENST00000527696.1	chr11	209069-215113	NA	NA	ENST00000527696.1	0.00369276	-0.691993	FALSE
C11orf21	Whole-Gene-Only	ENSG00000110665.7	chr11	2316875-2324279	0.0303992	0.507057	NA	NA	NA	FALSE
PSMD13	Isoform-Only	ENST00000352303.5	chr11	237026-252953	NA	NA	ENST00000352303.5	0.00861016	-0.538711	FALSE
RP11-326C3.2	Whole-Gene-Only	ENSG00000255026.1	chr11	287305-288987	0.0426729	0.444871	NA	NA	NA	FALSE
RCN1	Both	ENSG00000049449.4	chr11	31833939-32127301	0.0111623	-0.572373	ENST00000533898.1	0.0286529	-0.484123	FALSE
RP11-326C3.12	Both	ENSG00000255328.1	chr11	327171-330122	0.0376102	-0.461206	ENST00000524824.1	0.0157966	-0.549954	FALSE
ABTB2	Both	ENSG00000166016.4	chr11	34172535-34379555	0.00143198	-0.683346	ENST00000298992.2	0.00150363	-0.715047	FALSE
RRM1	Whole-Gene-Only	ENSG00000167325.10	chr11	4115937-4160106	0.0492661	-0.47021	NA	NA	NA	FALSE
EXT2	Whole-Gene-Only	ENSG00000151348.9	chr11	44117099-44266979	0.0457446	-0.498289	NA	NA	NA	FALSE
MDK	Whole-Gene-Only	ENSG00000110492.11	chr11	46402306-46405375	0.012131	-0.525777	NA	NA	NA	TRUE
NDUFS3	Isoform-Only	ENST00000263774.4	chr11	47600562-47606114	NA	NA	ENST00000263774.4	0.0132048	-0.551158	TRUE
FNBP4	Isoform-Only	ENST00000530207.1	chr11	47744534-47748456	NA	NA	ENST00000530207.1	0.0426899	-0.490545	FALSE
RNH1	Isoform-Only	ENST00000356187.5	chr11	494561-507300	NA	NA	ENST00000356187.5	0.0172013	-0.533901	TRUE
MIR210HG	Both	ENSG00000247095.2	chr11	565660-568457	0.0253576	-0.496779	ENST00000500447.1	0.000816456	-0.724982	FALSE
RP11-872D17.8	Whole-Gene-Only	ENSG00000254979.1	chr11	57154838-57191532	0.0394773	-0.457201	NA	NA	NA	FALSE
CTNND1	Whole-Gene-Only	ENSG00000198561.8	chr11	57520715-57587018	0.0248146	-0.542435	NA	NA	NA	TRUE
GLYATL2	Whole-Gene-Only	ENSG00000156689.2	chr11	58601542-58671688	0.0355272	-0.462595	NA	NA	NA	FALSE
PPP1R32	Whole-Gene-Only	ENSG00000162148.6	chr11	61248592-61258403	0.0410972	0.460249	NA	NA	NA	FALSE
BEST1	Isoform-Only	ENST00000524926.1	chr11	61717832-61731933	NA	NA	ENST00000524926.1	0.0418258	-0.466121	FALSE
FTH1	Both	ENSG00000167996.11	chr11	61727190-61735132	0.0497664	0.473974	ENST00000532829.1	0.0119006	-0.538168	TRUE
UBXN1	Isoform-Only	ENST00000534176.1	chr11	62444085-62446553	NA	NA	ENST00000534176.1	0.00428332	-0.618905	FALSE
MARK2	Whole-Gene-Only	ENSG00000072518.16	chr11	63606400-63678491	0.045882	0.488859	NA	NA	NA	TRUE
DNAJC4	Isoform-Only	ENST00000535246.1	chr11	63999364-64001619	NA	NA	ENST00000535246.1	0.0255176	-0.526532	TRUE
VEGFB	Isoform-Only	ENST00000543462.1	chr11	64004599-64006259	NA	NA	ENST00000543462.1	0.00391944	-0.628778	FALSE
SMPD1	Isoform-Only	ENST00000526280.1	chr11	6413107-6416228	NA	NA	ENST00000526280.1	0.0461759	-0.458178	TRUE
PYGM	Isoform-Only	ENST00000483742.1	chr11	64513861-64516360	NA	NA	ENST00000483742.1	0.0397884	0.496466	TRUE
CDC42BPG	Both	ENSG00000171219.8	chr11	64590859-64612041	0.0223149	-0.540058	ENST00000342711.5	0.0158552	-0.601713	FALSE
ATG2A	Isoform-Only	ENST00000472525.1	chr11	64664512-64665202	NA	NA	ENST00000472525.1	0.0400491	-0.510022	FALSE
CAPN1	Isoform-Only	ENST00000279247.6	chr11	64949343-64979476	NA	NA	ENST00000279247.6	0.0429895	-0.459147	FALSE
TIGD3	Both	ENSG00000173825.6	chr11	65122238-65125084	0.0124547	0.510673	ENST00000309880.5	0.0329184	0.471866	FALSE
NEAT1	Both	ENSG00000245532.4	chr11	65190245-65213011	0.0156584	0.568976	ENST00000501122.2	0.0162501	0.613718	FALSE
SNX32	Whole-Gene-Only	ENSG00000172803.13	chr11	65601112-65624367	0.0461833	0.470196	NA	NA	NA	FALSE
EFEMP2	Whole-Gene-Only	ENSG00000172638.8	chr11	65633912-65641063	0.0383569	0.488497	NA	NA	NA	FALSE
C11orf68	Isoform-Only	ENST00000530188.1	chr11	65684304-65685831	NA	NA	ENST00000530188.1	0.0304519	-0.48333	FALSE
BANF1	Isoform-Only	ENST00000445560.2	chr11	65769699-65771617	NA	NA	ENST00000445560.2	3e-05	-0.822363	FALSE
SPTBN2	Isoform-Only	ENST00000309996.2	chr11	66452721-66488870	NA	NA	ENST00000309996.2	0.00474684	-0.611865	FALSE
ANKRD13D	Isoform-Only	ENST00000512231.1	chr11	67065404-67069954	NA	NA	ENST00000512231.1	0.0464967	0.435649	FALSE
MTL5	Whole-Gene-Only	ENSG00000132749.6	chr11	68474908-68519032	0.0121351	0.580687	NA	NA	NA	FALSE
MYEOV	Isoform-Only	ENST00000535653.1	chr11	69061631-69064754	NA	NA	ENST00000535653.1	0.0481601	-0.453654	FALSE
TMEM80	Both	ENSG00000177042.10	chr11	695428-705028	0.0365941	-0.495644	ENST00000397512.3	0.0089866	-0.574209	FALSE
RELT	Isoform-Only	ENST00000064780.2	chr11	73087309-73108517	NA	NA	ENST00000064780.2	0.0319678	0.496735	FALSE
RP11-809N8.5	Both	ENSG00000256148.1	chr11	73221703-73221865	0.037038	-0.485145	ENST00000540641.1	0.0488307	-0.498239	FALSE
POLD3	Whole-Gene-Only	ENSG00000077514.4	chr11	74204896-74380162	0.0459009	0.433541	NA	NA	NA	FALSE
SLCO2B1	Isoform-Only	ENST00000341411.4	chr11	74862040-74917444	NA	NA	ENST00000341411.4	0.00474918	-0.585302	FALSE
PRCP	Isoform-Only	ENST00000313010.3	chr11	82534544-82611639	NA	NA	ENST00000313010.3	0.0307336	0.512936	FALSE
RAB30-AS1	Whole-Gene-Only	ENSG00000246067.3	chr11	82783108-82817761	0.000508255	-0.70441	NA	NA	NA	FALSE
TRIM66	Isoform-Only	ENST00000299550.6	chr11	8633584-8680383	NA	NA	ENST00000299550.6	0.00274611	-0.625526	FALSE
ST5	Both	ENSG00000166444.13	chr11	8714898-8932498	0.0135084	-0.5322	ENST00000532162.1	0.00801659	-0.579604	FALSE
TMEM9B	Isoform-Only	ENST00000525069.1	chr11	8969048-8986558	NA	NA	ENST00000525069.1	0.0340789	-0.433149	FALSE
NRIP3	Both	ENSG00000175352.6	chr11	9002123-9025596	0.0380473	-0.474208	ENST00000309166.3	0.0241902	-0.551915	FALSE
TAF1D	Isoform-Only	ENST00000534079.1	chr11	93463366-93465667	NA	NA	ENST00000534079.1	0.0473948	-0.465773	FALSE
SESN3	Whole-Gene-Only	ENSG00000149212.6	chr11	94898704-94965705	0.0355704	0.517165	NA	NA	NA	TRUE
CLEC12B	Isoform-Only	ENST00000539155.1	chr12	10163358-10170551	NA	NA	ENST00000539155.1	0.041313	0.46595	FALSE
ARL1	Isoform-Only	ENST00000261636.8	chr12	101786898-101801598	NA	NA	ENST00000261636.8	0.0248602	-0.525538	FALSE
CRY1	Isoform-Only	ENST00000008527.5	chr12	107385142-107487607	NA	NA	ENST00000008527.5	0.0264252	-0.524104	TRUE
MAGOHB	Whole-Gene-Only	ENSG00000111196.5	chr12	10758612-10766222	0.0409886	-0.434872	NA	NA	NA	FALSE
CMKLR1	Both	ENSG00000174600.9	chr12	108681821-108733118	0.00696871	-0.47716	ENST00000412676.1	0.0202121	-0.480547	TRUE
USP30	Isoform-Only	ENST00000479219.1	chr12	109520341-109525828	NA	NA	ENST00000479219.1	0.0224415	-0.545532	FALSE
KCTD10	Whole-Gene-Only	ENSG00000110906.8	chr12	109886461-109915349	0.0499439	-0.542315	NA	NA	NA	FALSE
ATP2A2	Isoform-Only	ENST00000313432.5	chr12	110783242-110788898	NA	NA	ENST00000313432.5	0.036281	-0.54456	TRUE
RPH3A	Whole-Gene-Only	ENSG00000089169.10	chr12	113008184-113336686	0.0388167	0.462974	NA	NA	NA	FALSE
PLBD2	Isoform-Only	ENST00000280800.3	chr12	113796375-113827203	NA	NA	ENST00000280800.3	0.0118589	-0.496121	FALSE
PRB1	Whole-Gene-Only	ENSG00000251655.2	chr12	11504757-11548500	0.013102	-0.509246	NA	NA	NA	FALSE
TBX3	Whole-Gene-Only	ENSG00000135111.10	chr12	115108059-115121969	0.00538648	-0.597324	NA	NA	NA	FALSE
MAP1LC3B2	Whole-Gene-Only	ENSG00000171471.5	chr12	116997186-117014425	0.0347378	0.472125	NA	NA	NA	FALSE
FBXO21	Both	ENSG00000135108.10	chr12	117581146-117628336	0.0299966	-0.499387	ENST00000427718.2	0.0329669	-0.523118	FALSE
HSPB8	Both	ENSG00000152137.2	chr12	119616447-119658936	0.0240503	-0.509625	ENST00000281938.2	0.0381555	-0.505885	TRUE
RP11-64B16.2	Both	ENSG00000213144.2	chr12	119632655-119633199	0.0351013	-0.462914	ENST00000392530.2	0.0357607	-0.480452	FALSE
PRKAB1	Isoform-Only	ENST00000541640.1	chr12	120105669-120119429	NA	NA	ENST00000541640.1	0.033576	-0.485545	TRUE
CIT	Both	ENSG00000122966.9	chr12	120123595-120315095	0.0256732	-0.496365	ENST00000545913.1	0.00654084	-0.603482	TRUE
RPLP0	Isoform-Only	ENST00000228306.4	chr12	120634510-120639014	NA	NA	ENST00000228306.4	0.0127047	-0.559806	FALSE
DIABLO	Isoform-Only	ENST00000353548.6	chr12	122692216-122710599	NA	NA	ENST00000353548.6	0.0169018	-0.540372	TRUE
RSRC2	Isoform-Only	ENST00000392442.2	chr12	122989877-122998464	NA	NA	ENST00000392442.2	0.0173829	-0.508261	FALSE
HCAR2	Whole-Gene-Only	ENSG00000182782.7	chr12	123185840-123187890	0.0258911	0.550592	NA	NA	NA	FALSE
HCAR3	Both	ENSG00000255398.2	chr12	123199303-123201439	0.016853	0.561405	ENST00000528880.2	0.0390066	0.545525	FALSE
UBC	Isoform-Only	ENST00000339647.5	chr12	125396194-125399693	NA	NA	ENST00000339647.5	0.00141755	-0.734719	FALSE
UBC	Isoform-Only	ENST00000541272.1	chr12	125397581-125398620	NA	NA	ENST00000541272.1	7.21e-06	-0.830914	FALSE
GPRC5A	Both	ENSG00000013588.5	chr12	13043716-13070871	0.0415297	-0.488239	ENST00000542056.1	0.0324419	-0.536639	FALSE
ZNF26	Isoform-Only	ENST00000328654.5	chr12	133563050-133589154	NA	NA	ENST00000328654.5	0.0193748	-0.565863	FALSE
ZNF84	Whole-Gene-Only	ENSG00000198040.6	chr12	133613878-133639885	0.00694616	-0.571208	NA	NA	NA	FALSE
HIST4H4	Both	ENSG00000197837.3	chr12	14920933-14924065	0.0461454	-0.45639	ENST00000358064.3	0.0181258	-0.522379	TRUE
PTPRO	Whole-Gene-Only	ENSG00000151490.9	chr12	15475331-15750333	0.0233956	-0.466276	NA	NA	NA	FALSE
EPS8	Whole-Gene-Only	ENSG00000151491.8	chr12	15773092-16035263	0.0305548	-0.481598	NA	NA	NA	FALSE
ADIPOR2	Whole-Gene-Only	ENSG00000006831.9	chr12	1797740-1897844	0.0464368	-0.487712	NA	NA	NA	TRUE
BCAT1	Whole-Gene-Only	ENSG00000060982.10	chr12	24964295-25102393	0.046902	-0.499721	NA	NA	NA	FALSE
BHLHE41	Both	ENSG00000123095.5	chr12	26272959-26278060	0.0241894	-0.484296	ENST00000242728.4	0.0241329	-0.509154	TRUE
FAR2	Both	ENSG00000064763.6	chr12	29302036-29493913	0.0442646	0.426736	ENST00000547759.1	0.0078018	0.595479	FALSE
RP11-996F15.2	Whole-Gene-Only	ENSG00000257176.1	chr12	29433351-29470781	0.043878	0.458213	NA	NA	NA	FALSE
ERGIC2	Both	ENSG00000087502.13	chr12	29490285-29534122	0.0138783	0.515268	ENST00000549182.1	0.00950285	0.583035	FALSE
SLC6A12	Both	ENSG00000111181.8	chr12	299243-323736	0.0144252	-0.537624	ENST00000545058.1	0.0238372	-0.51588	TRUE
PKP2	Isoform-Only	ENST00000070846.6	chr12	32943788-33049690	NA	NA	ENST00000070846.6	0.0408276	-0.462184	TRUE
MTND1P24	Both	ENSG00000257858.1	chr12	42093193-42094053	0.0164242	-0.512492	ENST00000552175.1	0.0186251	-0.519864	FALSE
RPAP3	Whole-Gene-Only	ENSG00000005175.5	chr12	48057070-48099844	0.0422388	0.491921	NA	NA	NA	FALSE
RND1	Whole-Gene-Only	ENSG00000172602.5	chr12	49250928-49259681	0.0497961	-0.453139	NA	NA	NA	TRUE
TUBA1A	Both	ENSG00000167552.9	chr12	49578579-49583107	0.0245127	0.535517	ENST00000550254.1	0.0338884	0.48964	TRUE
TUBA1C	Isoform-Only	ENST00000549554.1	chr12	49582519-49602684	NA	NA	ENST00000549554.1	0.0380266	0.486864	TRUE
SPATS2	Whole-Gene-Only	ENSG00000123352.13	chr12	49760367-49921205	0.0160184	-0.58042	NA	NA	NA	FALSE
COX14	Isoform-Only	ENST00000550654.1	chr12	50505987-50514240	NA	NA	ENST00000550654.1	0.00134725	-0.622101	FALSE
BIN2	Whole-Gene-Only	ENSG00000110934.6	chr12	51674822-51718452	0.0246217	0.560712	NA	NA	NA	FALSE
ACVR1B	Isoform-Only	ENST00000257963.4	chr12	52345451-52390862	NA	NA	ENST00000257963.4	0.0419682	-0.611386	TRUE
KRT80	Both	ENSG00000167767.9	chr12	52562780-52585784	0.014226	-0.570438	ENST00000394815.2	0.0261128	-0.546049	FALSE
KRT78	Isoform-Only	ENST00000547920.1	chr12	53232750-53233598	NA	NA	ENST00000547920.1	0.0412802	-0.492273	TRUE
KRT18	Both	ENSG00000111057.6	chr12	53342655-53346685	0.0338145	-0.482341	ENST00000388837.2	0.0326032	-0.516426	FALSE
ZNF385A	Isoform-Only	ENST00000549937.1	chr12	54764808-54778244	NA	NA	ENST00000549937.1	0.0286419	-0.502517	FALSE
MMP19	Both	ENSG00000123342.11	chr12	56229217-56236750	0.0159267	-0.559606	ENST00000322569.4	0.00877425	-0.568742	TRUE
WIBG	Isoform-Only	ENST00000398213.4	chr12	56295198-56320896	NA	NA	ENST00000398213.4	0.0398855	-0.483656	FALSE
MYL6	Isoform-Only	ENST00000549566.1	chr12	56552142-56555249	NA	NA	ENST00000549566.1	0.0470541	0.456991	FALSE
STAT2	Isoform-Only	ENST00000557252.1	chr12	56743644-56744965	NA	NA	ENST00000557252.1	0.0344703	-0.500949	FALSE
STAT6	Isoform-Only	ENST00000557781.1	chr12	57497056-57499100	NA	NA	ENST00000557781.1	0.0361669	0.601525	FALSE
MARS	Isoform-Only	ENST00000546971.1	chr12	57905369-57906747	NA	NA	ENST00000546971.1	0.0337855	0.463352	FALSE
CYP27B1	Both	ENSG00000111012.5	chr12	58156117-58162769	0.000983517	-0.58625	ENST00000547344.1	0.0241936	-0.492467	FALSE
METTL21B	Whole-Gene-Only	ENSG00000123427.11	chr12	58165275-58176324	0.0421865	-0.446962	NA	NA	NA	FALSE
CD9	Both	ENSG00000010278.7	chr12	6308881-6347425	0.0325074	-0.492052	ENST00000009180.4	0.0444236	-0.49552	TRUE
LDHAL6CP	Whole-Gene-Only	ENSG00000250517.2	chr12	63397333-63400682	0.0314303	0.449176	NA	NA	NA	FALSE
SCNN1A	Isoform-Only	ENST00000228916.2	chr12	6456013-6484715	NA	NA	ENST00000228916.2	0.0427667	-0.44794	TRUE
RP11-611O2.5	Whole-Gene-Only	ENSG00000257181.1	chr12	69235068-69237017	0.0201892	0.451425	NA	NA	NA	FALSE
CPM	Whole-Gene-Only	ENSG00000135678.7	chr12	69235977-69365350	0.0249383	-0.574184	NA	NA	NA	TRUE
SPSB2	Whole-Gene-Only	ENSG00000111671.5	chr12	6980099-6998522	0.0207892	0.531046	NA	NA	NA	FALSE
PTPN6	Isoform-Only	ENST00000543744.1	chr12	7060448-7062578	NA	NA	ENST00000543744.1	0.0489752	0.496207	FALSE
PTPN6	Isoform-Only	ENST00000542761.1	chr12	7068576-7069567	NA	NA	ENST00000542761.1	0.030926	0.513941	FALSE
THAP2	Whole-Gene-Only	ENSG00000173451.2	chr12	72056789-72074419	0.0258471	0.492923	NA	NA	NA	FALSE
TMEM19	Isoform-Only	ENST00000266673.5	chr12	72079867-72097836	NA	NA	ENST00000266673.5	0.00395064	-0.654017	FALSE
RP11-585P4.5	Whole-Gene-Only	ENSG00000257497.1	chr12	75877904-75883600	0.0165045	0.492105	NA	NA	NA	FALSE
SLC2A3	Whole-Gene-Only	ENSG00000059804.11	chr12	8071826-8088871	0.0196701	0.564134	NA	NA	NA	TRUE
C3AR1	Both	ENSG00000171860.4	chr12	8210898-8219067	0.0421632	-0.463611	ENST00000307637.4	0.0416459	-0.498609	FALSE
LINC00936	Both	ENSG00000271614.1	chr12	90102736-90106367	0.0192627	0.465073	ENST00000605386.1	0.0478205	0.459453	FALSE
IKBIP	Both	ENSG00000166130.10	chr12	99007183-99038891	0.0418919	0.467157	ENST00000299157.4	0.0421589	0.495464	FALSE
CARS2	Isoform-Only	ENST00000375781.5	chr13	111293764-111316122	NA	NA	ENST00000375781.5	0.0482461	0.469541	FALSE
PCID2	Whole-Gene-Only	ENSG00000126226.17	chr13	113831891-113863029	0.0346844	-0.482862	NA	NA	NA	FALSE
ZMYM5	Isoform-Only	ENST00000382909.1	chr13	20397622-20425936	NA	NA	ENST00000382909.1	0.0360295	0.412023	FALSE
CRYL1	Isoform-Only	ENST00000298248.7	chr13	20977806-21099996	NA	NA	ENST00000298248.7	0.0311106	-0.50336	FALSE
GTF3A	Isoform-Only	ENST00000419181.1	chr13	27998799-28009825	NA	NA	ENST00000419181.1	0.000419913	-0.720542	TRUE
HSPH1	Both	ENSG00000120694.15	chr13	31710762-31736525	0.021095	-0.525063	ENST00000469538.2	0.000471417	-0.724936	TRUE
RP11-37E23.5	Whole-Gene-Only	ENSG00000230633.1	chr13	32872291-32872849	0.0369381	0.449192	NA	NA	NA	FALSE
N4BP2L2	Isoform-Only	ENST00000512755.1	chr13	33101012-33110520	NA	NA	ENST00000512755.1	0.0344857	0.510944	FALSE
KBTBD7	Whole-Gene-Only	ENSG00000120696.8	chr13	41763969-41768702	0.0299439	0.402518	NA	NA	NA	FALSE
GPALPP1	Isoform-Only	ENST00000497558.1	chr13	45563755-45607737	NA	NA	ENST00000497558.1	0.0260406	-0.548344	FALSE
RP11-290D2.6	Both	ENSG00000273149.1	chr13	45914174-45915318	0.0263609	-0.44617	ENST00000610057.1	0.043606	-0.432112	FALSE
KIAA0226L	Isoform-Only	ENST00000378787.3	chr13	46917099-46961621	NA	NA	ENST00000378787.3	0.02227	0.513899	FALSE
DLEU2	Isoform-Only	ENST00000425586.1	chr13	50601269-50699856	NA	NA	ENST00000425586.1	0.0489558	0.464821	FALSE
INTS6	Isoform-Only	ENST00000478566.1	chr13	52023620-52027151	NA	NA	ENST00000478566.1	0.0472494	0.442405	FALSE
WDFY2	Whole-Gene-Only	ENSG00000139668.7	chr13	52158644-52336171	0.0169592	0.553158	NA	NA	NA	FALSE
LMO7	Whole-Gene-Only	ENSG00000136153.15	chr13	76194570-76434004	0.0344437	-0.492255	NA	NA	NA	FALSE
FARP1	Isoform-Only	ENST00000319562.6	chr13	98795505-99102023	NA	NA	ENST00000319562.6	0.00659094	-0.625866	FALSE
STK24	Isoform-Only	ENST00000397517.2	chr13	99102455-99229117	NA	NA	ENST00000397517.2	0.0309835	0.488365	TRUE
RP11-982M15.8	Whole-Gene-Only	ENSG00000260792.1	chr14	105127457-105131895	0.026195	0.50134	NA	NA	NA	FALSE
AKT1	Isoform-Only	ENST00000553506.1	chr14	105235689-105241017	NA	NA	ENST00000553506.1	0.0300415	0.501367	TRUE
AKT1	Isoform-Only	ENST00000402615.2	chr14	105235689-105260865	NA	NA	ENST00000402615.2	0.0254655	0.505189	TRUE
AHNAK2	Both	ENSG00000185567.6	chr14	105403581-105444694	0.0296175	-0.529674	ENST00000557457.1	0.0299555	-0.566095	FALSE
NUDT14	Whole-Gene-Only	ENSG00000183828.10	chr14	105639275-105647660	0.0349004	-0.446335	NA	NA	NA	FALSE
CRIP2	Isoform-Only	ENST00000550577.1	chr14	105941151-105946494	NA	NA	ENST00000550577.1	0.00644377	-0.60232	FALSE
PARP2	Whole-Gene-Only	ENSG00000129484.9	chr14	20811741-20826064	0.0237135	-0.486892	NA	NA	NA	FALSE
TMEM55B	Isoform-Only	ENST00000553460.1	chr14	20926017-20927850	NA	NA	ENST00000553460.1	0.0328306	-0.463373	FALSE
PNP	Both	ENSG00000198805.7	chr14	20937113-20945253	0.036906	-0.50128	ENST00000361505.5	0.0199661	-0.636939	FALSE
PNP	Both	ENSG00000198805.7	chr14	20937113-20945253	0.036906	-0.50128	ENST00000556754.1	0.00124008	-0.65034	FALSE
RNASE4	Whole-Gene-Only	ENSG00000258818.2	chr14	21152259-21168761	0.0395063	-0.446693	NA	NA	NA	FALSE
RNASE1	Both	ENSG00000129538.9	chr14	21269387-21271437	0.00709699	-0.568146	ENST00000555698.1	2.24e-05	-0.801629	TRUE
NDRG2	Both	ENSG00000165795.16	chr14	21484922-21539031	0.0328299	-0.479635	ENST00000397856.3	0.0235691	-0.505407	FALSE
NDRG2	Both	ENSG00000165795.16	chr14	21484922-21539031	0.0328299	-0.479635	ENST00000556716.1	0.0138101	-0.487467	FALSE
RNASE7	Both	ENSG00000165799.4	chr14	21510385-21512393	0.0344697	-0.461753	ENST00000298690.4	0.038579	-0.47671	FALSE
LINC00641	Whole-Gene-Only	ENSG00000258441.1	chr14	21668238-21675059	0.028704	0.610681	NA	NA	NA	FALSE
RPGRIP1	Both	ENSG00000092200.8	chr14	21756098-21819460	0.0368961	0.486311	ENST00000307974.4	0.0221749	0.479735	FALSE
MMP14	Whole-Gene-Only	ENSG00000157227.8	chr14	23305766-23318236	0.041205	-0.414357	NA	NA	NA	TRUE
RBM23	Isoform-Only	ENST00000346528.5	chr14	23369986-23388387	NA	NA	ENST00000346528.5	0.0486786	-0.446539	FALSE
C14orf93	Whole-Gene-Only	ENSG00000100802.10	chr14	23456110-23479375	0.0109533	0.606908	NA	NA	NA	FALSE
PSMB5	Whole-Gene-Only	ENSG00000100804.14	chr14	23485752-23504439	0.00320507	-0.638319	NA	NA	NA	TRUE
SLC7A8	Whole-Gene-Only	ENSG00000092068.14	chr14	23594504-23652883	0.00171104	-0.660677	NA	NA	NA	FALSE
EFS	Whole-Gene-Only	ENSG00000100842.8	chr14	23825611-23834961	0.0329463	-0.472479	NA	NA	NA	TRUE
NGDN	Whole-Gene-Only	ENSG00000129460.11	chr14	23938897-23979071	0.0317772	-0.460801	NA	NA	NA	FALSE
NEDD8	Isoform-Only	ENST00000396828.4	chr14	24686063-24701509	NA	NA	ENST00000396828.4	0.014548	-0.550079	FALSE
GZMB	Both	ENSG00000100453.8	chr14	25100160-25103473	0.0443961	-0.345576	ENST00000382542.1	0.0297251	-0.456336	TRUE
RP11-320M16.1	Whole-Gene-Only	ENSG00000259045.1	chr14	32953304-32954006	0.0191491	0.518464	NA	NA	NA	FALSE
NFKBIA	Both	ENSG00000100906.6	chr14	35870717-35873955	0.0104432	0.591722	ENST00000216797.5	0.0290665	0.596987	TRUE
NFKBIA	Both	ENSG00000100906.6	chr14	35870717-35873955	0.0104432	0.591722	ENST00000555371.1	0.00571026	0.662517	TRUE
NFKBIA	Both	ENSG00000100906.6	chr14	35870717-35873955	0.0104432	0.591722	ENST00000555629.1	0.00597438	0.641483	TRUE
NFKBIA	Both	ENSG00000100906.6	chr14	35870717-35873955	0.0104432	0.591722	ENST00000556664.1	0.00640126	0.633023	TRUE
NFKBIA	Both	ENSG00000100906.6	chr14	35870717-35873955	0.0104432	0.591722	ENST00000557389.1	0.0148756	0.514146	TRUE
NFKBIA	Both	ENSG00000100906.6	chr14	35870717-35873955	0.0104432	0.591722	ENST00000557459.1	0.00624743	0.640898	TRUE
LRR1	Whole-Gene-Only	ENSG00000165501.12	chr14	50065415-50081390	0.00666474	-0.57966	NA	NA	NA	FALSE
C14orf182	Isoform-Only	ENST00000529902.1	chr14	50458273-50473237	NA	NA	ENST00000529902.1	0.0114099	-0.591959	FALSE
MAP4K5	Both	ENSG00000012983.7	chr14	50885219-51027844	0.0275805	-0.49314	ENST00000013125.4	0.022332	-0.534788	TRUE
SAV1	Whole-Gene-Only	ENSG00000151748.10	chr14	51098776-51135049	0.0115426	-0.543391	NA	NA	NA	FALSE
PYGL	Isoform-Only	ENST00000553872.1	chr14	51383734-51388246	NA	NA	ENST00000553872.1	0.0237426	0.524671	TRUE
FRMD6	Isoform-Only	ENST00000554167.1	chr14	52164831-52197148	NA	NA	ENST00000554167.1	0.00331118	-0.63116	FALSE
STYX	Isoform-Only	ENST00000442123.2	chr14	53196898-53241659	NA	NA	ENST00000442123.2	0.000314799	-0.72731	FALSE
LGALS3	Both	ENSG00000131981.11	chr14	55590828-55612126	0.0321538	-0.492151	ENST00000554715.1	0.0348657	-0.503925	TRUE
LGALS3	Both	ENSG00000131981.11	chr14	55590828-55612126	0.0321538	-0.492151	ENST00000556438.2	0.0221026	-0.554487	TRUE
ACTR10	Isoform-Only	ENST00000554402.2	chr14	58666937-58701486	NA	NA	ENST00000554402.2	0.0387492	0.464174	FALSE
PRKCH	Whole-Gene-Only	ENSG00000027075.9	chr14	61654277-62017694	0.0362981	-0.508283	NA	NA	NA	TRUE
AKAP5	Isoform-Only	ENST00000394718.4	chr14	64932217-64941221	NA	NA	ENST00000394718.4	0.0499427	-0.502377	TRUE
ARG2	Both	ENSG00000081181.3	chr14	68086515-68118437	0.00503457	-0.596695	ENST00000261783.3	0.0239116	-0.511252	TRUE
MED6	Isoform-Only	ENST00000430055.2	chr14	71050803-71067372	NA	NA	ENST00000430055.2	0.0298391	-0.501099	FALSE
CTD-2540L5.6	Both	ENSG00000245466.1	chr14	71075515-71108015	0.0131064	-0.466917	ENST00000500016.1	0.0343456	-0.442873	FALSE
TTC9	Whole-Gene-Only	ENSG00000133985.2	chr14	71108504-71142077	0.0453772	-0.464967	NA	NA	NA	FALSE
ACOT2	Whole-Gene-Only	ENSG00000119673.10	chr14	74034324-74042357	0.00641973	-0.604798	NA	NA	NA	FALSE
PNMA1	Both	ENSG00000176903.3	chr14	74178494-74181128	0.0188778	-0.430519	ENST00000316836.3	0.0152743	-0.490789	FALSE
NPC2	Isoform-Only	ENST00000556009.1	chr14	74946799-74960880	NA	NA	ENST00000556009.1	0.00488427	-0.569832	TRUE
EIF2B2	Whole-Gene-Only	ENSG00000119718.6	chr14	75469614-75476292	0.0298495	-0.482361	NA	NA	NA	TRUE
FOS	Both	ENSG00000170345.5	chr14	75745477-75748933	0.00990538	0.592143	ENST00000303562.4	0.00995524	0.629981	TRUE
FOS	Both	ENSG00000170345.5	chr14	75745477-75748933	0.00990538	0.592143	ENST00000554617.1	0.048128	0.481307	TRUE
FOS	Both	ENSG00000170345.5	chr14	75745477-75748933	0.00990538	0.592143	ENST00000555242.1	0.0406956	0.511396	TRUE
FOS	Both	ENSG00000170345.5	chr14	75745477-75748933	0.00990538	0.592143	ENST00000555347.1	0.0259043	0.542854	TRUE
FOS	Both	ENSG00000170345.5	chr14	75745477-75748933	0.00990538	0.592143	ENST00000556324.2	0.0372553	0.501016	TRUE
KIAA1737	Both	ENSG00000198894.3	chr14	77564440-77583630	0.0332837	-0.515654	ENST00000361786.2	0.0266575	-0.556282	FALSE
GSTZ1	Whole-Gene-Only	ENSG00000100577.14	chr14	77787227-77797940	0.00479464	-0.585479	NA	NA	NA	TRUE
TMED8	Whole-Gene-Only	ENSG00000100580.7	chr14	77801364-77843452	0.014458	0.565017	NA	NA	NA	FALSE
DIO2	Isoform-Only	ENST00000557010.1	chr14	80663873-80697397	NA	NA	ENST00000557010.1	0.000751151	-0.60272	TRUE
CTD-2320B12.1	Both	ENSG00000258923.2	chr14	84640135-84641854	0.0298975	-0.476384	ENST00000557537.2	0.0318093	-0.488678	FALSE
KCNK13	Both	ENSG00000152315.4	chr14	90528109-90652201	0.000756583	-0.629621	ENST00000282146.4	0.00291015	-0.605203	FALSE
CTD-2547L24.4	Whole-Gene-Only	ENSG00000260810.1	chr14	91724643-91725347	0.00994892	0.564349	NA	NA	NA	FALSE
DDX24	Isoform-Only	ENST00000555762.1	chr14	94517266-94547544	NA	NA	ENST00000555762.1	0.00144412	-0.683708	TRUE
IFI27	Isoform-Only	ENST00000556544.1	chr14	94577093-94582784	NA	NA	ENST00000556544.1	0.000927582	-0.694659	FALSE
IFI27	Isoform-Only	ENST00000298902.5	chr14	94577095-94583032	NA	NA	ENST00000298902.5	0.034941	-0.475334	FALSE
SERPINA3	Whole-Gene-Only	ENSG00000196136.12	chr14	95078714-95090392	0.0191358	-0.510431	NA	NA	NA	FALSE
GLRX5	Isoform-Only	ENST00000553672.1	chr14	95999840-96010894	NA	NA	ENST00000553672.1	0.045291	-0.480634	FALSE
CCNK	Isoform-Only	ENST00000553865.1	chr14	99960307-99977851	NA	NA	ENST00000553865.1	0.0256543	-0.520427	TRUE
CCDC85C	Isoform-Only	ENST00000557769.1	chr14	99978369-99988900	NA	NA	ENST00000557769.1	0.0415856	-0.494423	FALSE
WASH3P	Isoform-Only	ENST00000398121.4	chr15	102501820-102516768	NA	NA	ENST00000398121.4	0.0499392	0.444155	FALSE
TUBGCP5	Whole-Gene-Only	ENSG00000153575.6	chr15	22833395-22873892	0.0224331	-0.516179	NA	NA	NA	FALSE
HERC2P2	Isoform-Only	ENST00000454333.2	chr15	23282281-23326653	NA	NA	ENST00000454333.2	0.0150789	-0.560418	FALSE
TJP1	Both	ENSG00000104067.12	chr15	29991571-30261068	0.0465547	-0.472946	ENST00000356107.6	0.0387733	-0.492941	TRUE
TJP1	Both	ENSG00000104067.12	chr15	29991571-30261068	0.0465547	-0.472946	ENST00000400007.4	0.0113149	-0.581809	TRUE
KATNBL1	Both	ENSG00000134152.6	chr15	34432875-34502297	0.0251102	0.477722	ENST00000559760.1	0.0139105	0.533058	FALSE
GOLGA8A	Both	ENSG00000175265.13	chr15	34671269-34880704	0.0471295	-0.481927	ENST00000432566.2	0.0465442	-0.500021	FALSE
RP11-521C20.1	Both	ENSG00000259239.1	chr15	40425969-40427415	0.0177085	-0.515099	ENST00000559747.1	0.0263822	-0.504515	FALSE
RMDN3	Whole-Gene-Only	ENSG00000137824.11	chr15	41028082-41048049	0.0209514	-0.523035	NA	NA	NA	FALSE
JMJD7-PLA2G4B	Isoform-Only	ENST00000490848.1	chr15	42120293-42140353	NA	NA	ENST00000490848.1	0.0133146	-0.547821	FALSE
CASC4	Whole-Gene-Only	ENSG00000166734.14	chr15	44580927-44707956	0.0420296	0.532763	NA	NA	NA	FALSE
CTDSPL2	Isoform-Only	ENST00000260327.4	chr15	44719432-44821236	NA	NA	ENST00000260327.4	0.0457396	0.365814	TRUE
B2M	Isoform-Only	ENST00000559907.1	chr15	45004125-45009902	NA	NA	ENST00000559907.1	0.0381363	0.461959	FALSE
DUOX2	Both	ENSG00000140279.8	chr15	45384848-45406542	0.00976372	-0.572684	ENST00000603300.1	0.00873629	-0.608842	TRUE
GATM	Whole-Gene-Only	ENSG00000171766.11	chr15	45653322-45694525	0.0373201	-0.487225	NA	NA	NA	TRUE
SPATA5L1	Whole-Gene-Only	ENSG00000171763.13	chr15	45694529-45713617	0.0271895	-0.531727	NA	NA	NA	FALSE
RP11-519G16.3	Whole-Gene-Only	ENSG00000259354.1	chr15	45740625-45805965	0.0247013	-0.508022	NA	NA	NA	FALSE
HMGN2P46	Whole-Gene-Only	ENSG00000179362.10	chr15	45803334-45878488	0.0352258	-0.457069	NA	NA	NA	FALSE
COPS2	Isoform-Only	ENST00000542928.1	chr15	49419733-49447801	NA	NA	ENST00000542928.1	0.00337989	-0.630341	FALSE
LYSMD2	Whole-Gene-Only	ENSG00000140280.9	chr15	52015208-52043782	0.0339998	0.498974	NA	NA	NA	TRUE
FAM214A	Isoform-Only	ENST00000546305.2	chr15	52874050-52944247	NA	NA	ENST00000546305.2	0.0297864	-0.469678	FALSE
PIGB	Isoform-Only	ENST00000565502.1	chr15	55632951-55647842	NA	NA	ENST00000565502.1	0.0262697	0.452256	FALSE
CGNL1	Isoform-Only	ENST00000557813.1	chr15	57669344-57699472	NA	NA	ENST00000557813.1	0.0155148	-0.530441	TRUE
POLR2M	Whole-Gene-Only	ENSG00000255529.3	chr15	57884231-58074960	0.0348417	-0.474743	NA	NA	NA	FALSE
CTD-2330J20.1	Both	ENSG00000259651.2	chr15	58442474-58442762	0.0154332	-0.505884	ENST00000561363.2	0.0117137	-0.547219	FALSE
BNIP2	Isoform-Only	ENST00000477543.1	chr15	59971455-59981508	NA	NA	ENST00000477543.1	0.00374463	-0.609578	FALSE
ANXA2	Both	ENSG00000182718.12	chr15	60639333-60695082	0.0254321	-0.525765	ENST00000396024.3	0.00682053	-0.589353	TRUE
APH1B	Isoform-Only	ENST00000261879.5	chr15	63569753-63601325	NA	NA	ENST00000261879.5	0.0315427	0.525915	FALSE
DAPK2	Both	ENSG00000035664.7	chr15	64199235-64364232	0.0262504	0.510874	ENST00000457488.1	0.0119937	-0.520615	FALSE
RP11-702L15.4	Both	ENSG00000259682.1	chr15	64762452-64763563	0.000122725	0.773509	ENST00000558443.1	0.000269237	0.803759	FALSE
OAZ2	Both	ENSG00000180304.10	chr15	64979772-64995480	0.0470174	0.499995	ENST00000326005.6	0.0371743	0.538977	FALSE
OAZ2	Both	ENSG00000180304.10	chr15	64979772-64995480	0.0470174	0.499995	ENST00000559753.1	9.41e-05	-0.756616	FALSE
MAP2K1	Whole-Gene-Only	ENSG00000169032.5	chr15	66679155-66784650	0.0496765	-0.506984	NA	NA	NA	TRUE
SMAD3	Isoform-Only	ENST00000558763.1	chr15	67479000-67483859	NA	NA	ENST00000558763.1	0.0132761	-0.52792	TRUE
MYO9A	Whole-Gene-Only	ENSG00000066933.11	chr15	72114632-72410918	0.0433637	-0.448776	NA	NA	NA	FALSE
PML	Isoform-Only	ENST00000563500.1	chr15	74287144-74328734	NA	NA	ENST00000563500.1	0.0234792	-0.510156	TRUE
SEMA7A	Both	ENSG00000138623.5	chr15	74701630-74726808	0.0127746	-0.552692	ENST00000542748.1	0.0205558	-0.573502	FALSE
SEMA7A	Both	ENSG00000138623.5	chr15	74701630-74726808	0.0127746	-0.552692	ENST00000569617.1	0.0174258	-0.553079	FALSE
EDC3	Isoform-Only	ENST00000315127.4	chr15	74922899-74988384	NA	NA	ENST00000315127.4	0.0365173	-0.506883	FALSE
CSK	Isoform-Only	ENST00000563010.1	chr15	75093971-75094938	NA	NA	ENST00000563010.1	0.033388	0.482472	TRUE
FAM219B	Isoform-Only	ENST00000563119.1	chr15	75192333-75199178	NA	NA	ENST00000563119.1	0.0447192	-0.446489	FALSE
AC105020.1	Isoform-Only	ENST00000435356.1	chr15	75970672-75973093	NA	NA	ENST00000435356.1	0.0448143	-0.469462	FALSE
MIR4313	Both	ENSG00000261043.2	chr15	76051842-76054746	0.0124764	0.533796	ENST00000561777.1	0.0254818	0.511499	FALSE
ISL2	Whole-Gene-Only	ENSG00000159556.5	chr15	76629065-76634817	0.00804908	0.573383	NA	NA	NA	FALSE
CIB2	Whole-Gene-Only	ENSG00000136425.8	chr15	78396948-78423886	0.016461	-0.528227	NA	NA	NA	FALSE
IDH3A	Both	ENSG00000166411.9	chr15	78423840-78464291	0.0133618	-0.619178	ENST00000558535.1	0.0259003	-0.52588	FALSE
ACSBG1	Whole-Gene-Only	ENSG00000103740.5	chr15	78459810-78538030	0.0218868	-0.504647	NA	NA	NA	FALSE
WDR61	Whole-Gene-Only	ENSG00000140395.4	chr15	78570177-78592136	0.0118574	-0.556254	NA	NA	NA	FALSE
MORF4L1	Isoform-Only	ENST00000561171.1	chr15	79165367-79189856	NA	NA	ENST00000561171.1	0.0221639	-0.516141	FALSE
KIAA1199	Isoform-Only	ENST00000220244.3	chr15	81071684-81244117	NA	NA	ENST00000220244.3	0.0275957	-0.458599	FALSE
RPL9P9	Isoform-Only	ENST00000466501.1	chr15	82664514-82665092	NA	NA	ENST00000466501.1	0.0292789	-0.472475	FALSE
RPL9P8	Isoform-Only	ENST00000467036.1	chr15	83041055-83041633	NA	NA	ENST00000467036.1	0.0292789	-0.472475	FALSE
SH3GL3	Whole-Gene-Only	ENSG00000140600.12	chr15	84115980-84287495	0.0489211	-0.442194	NA	NA	NA	FALSE
RP11-561C5.4	Whole-Gene-Only	ENSG00000229212.3	chr15	85747141-85778026	0.0343065	-0.468071	NA	NA	NA	FALSE
AEN	Both	ENSG00000181026.13	chr15	89164527-89175513	0.0354682	-0.492733	ENST00000332810.3	0.043096	-0.502289	TRUE
MAN2A2	Isoform-Only	ENST00000558161.1	chr15	91446156-91464421	NA	NA	ENST00000558161.1	0.0188404	-0.510888	FALSE
MAN2A2	Isoform-Only	ENST00000558374.1	chr15	91459757-91463196	NA	NA	ENST00000558374.1	0.00714675	-0.625748	FALSE
RP11-24J19.1	Both	ENSG00000258761.1	chr15	92706028-92715666	0.0141549	0.529598	ENST00000557683.1	0.0318518	0.491065	FALSE
SNRNP25	Isoform-Only	ENST00000383018.3	chr16	103829-107668	NA	NA	ENST00000383018.3	0.0264183	-0.507438	FALSE
RHBDF1	Isoform-Only	ENST00000428730.1	chr16	108061-115037	NA	NA	ENST00000428730.1	0.004397	-0.531083	FALSE
CIITA	Isoform-Only	ENST00000571545.1	chr16	11022021-11026079	NA	NA	ENST00000571545.1	0.0353814	-0.482294	FALSE
TPSB2	Whole-Gene-Only	ENSG00000197253.9	chr16	1277272-1280214	0.0106796	-0.556602	NA	NA	NA	FALSE
KIAA0430	Isoform-Only	ENST00000540441.2	chr16	15688244-15736881	NA	NA	ENST00000540441.2	0.0448414	0.459045	FALSE
NDE1	Both	ENSG00000072864.8	chr16	15737124-15820210	0.015866	0.543977	ENST00000571896.1	0.0494795	0.481044	TRUE
NDE1	Both	ENSG00000072864.8	chr16	15737124-15820210	0.015866	0.543977	ENST00000576502.1	0.0314876	0.505701	TRUE
ITPRIPL2	Both	ENSG00000205730.5	chr16	19125254-19132946	0.0142999	-0.575424	ENST00000381440.3	0.0182521	-0.593539	TRUE
TMC5	Both	ENSG00000103534.12	chr16	19421818-19510435	0.0224217	-0.474701	ENST00000542583.2	0.000670817	-0.670778	FALSE
CRYM	Both	ENSG00000103316.6	chr16	21250195-21314404	0.0373331	-0.457333	ENST00000396023.2	0.0464046	-0.454827	FALSE
CRYM	Both	ENSG00000103316.6	chr16	21250195-21314404	0.0373331	-0.457333	ENST00000415987.2	0.0464046	-0.454827	FALSE
CTD-2547E10.2	Isoform-Only	ENST00000520823.2	chr16	21458004-21478481	NA	NA	ENST00000520823.2	0.00933571	-0.535807	FALSE
METTL9	Isoform-Only	ENST00000567404.1	chr16	21608543-21666645	NA	NA	ENST00000567404.1	0.0445646	-0.450775	FALSE
PGP	Both	ENSG00000184207.8	chr16	2261998-2264808	0.0426178	0.461791	ENST00000333503.7	0.0380659	0.472508	FALSE
DCTN5	Isoform-Only	ENST00000300087.2	chr16	23652713-23681195	NA	NA	ENST00000300087.2	0.032313	-0.49562	FALSE
CTD-3203P2.2	Whole-Gene-Only	ENSG00000245888.2	chr16	27279526-27301813	0.0436948	0.475265	NA	NA	NA	FALSE
IL4R	Isoform-Only	ENST00000562968.1	chr16	27356229-27356923	NA	NA	ENST00000562968.1	0.0298365	-0.518121	FALSE
PRSS27	Isoform-Only	ENST00000566492.1	chr16	2764947-2768525	NA	NA	ENST00000566492.1	0.0239057	-0.505287	FALSE
CLN3	Isoform-Only	ENST00000355477.5	chr16	28488601-28503381	NA	NA	ENST00000355477.5	0.00041519	-0.726336	FALSE
ZG16B	Isoform-Only	ENST00000571723.1	chr16	2880307-2881174	NA	NA	ENST00000571723.1	0.00508681	-0.532485	FALSE
TUFM	Isoform-Only	ENST00000565012.1	chr16	28855273-28857651	NA	NA	ENST00000565012.1	0.0305241	-0.49768	FALSE
CD2BP2	Isoform-Only	ENST00000569466.1	chr16	30364168-30366255	NA	NA	ENST00000569466.1	0.0425957	-0.458197	FALSE
ITGAL	Whole-Gene-Only	ENSG00000005844.13	chr16	30483979-30534506	0.0433669	0.520498	NA	NA	NA	TRUE
IL32	Whole-Gene-Only	ENSG00000008517.12	chr16	3115298-3131908	0.0162399	0.543006	NA	NA	NA	FALSE
AXIN1	Isoform-Only	ENST00000461023.1	chr16	337440-396322	NA	NA	ENST00000461023.1	0.0083281	0.581004	TRUE
RP11-433P17.2	Both	ENSG00000263177.1	chr16	3419957-3420906	8.16e-05	-0.768073	ENST00000571424.1	0.000166181	-0.774384	FALSE
MGRN1	Isoform-Only	ENST00000399577.5	chr16	4674869-4740973	NA	NA	ENST00000399577.5	0.00840478	-0.571839	FALSE
PPL	Whole-Gene-Only	ENSG00000118898.11	chr16	4932508-5010742	0.0453068	-0.463747	NA	NA	NA	TRUE
RP11-327F22.2	Whole-Gene-Only	ENSG00000261644.1	chr16	50769624-50774627	0.030997	0.501575	NA	NA	NA	FALSE
CYLD	Isoform-Only	ENST00000562884.1	chr16	50827528-50828799	NA	NA	ENST00000562884.1	0.036339	-0.496089	TRUE
CES1	Whole-Gene-Only	ENSG00000198848.8	chr16	55836763-55867249	0.00236828	-0.596504	NA	NA	NA	FALSE
OGFOD1	Isoform-Only	ENST00000566157.1	chr16	56485402-56513012	NA	NA	ENST00000566157.1	0.00614921	-0.623682	TRUE
RSPRY1	Isoform-Only	ENST00000564530.1	chr16	57253584-57274358	NA	NA	ENST00000564530.1	0.0324122	0.47215	FALSE
GPR97	Isoform-Only	ENST00000327655.6	chr16	57702157-57723975	NA	NA	ENST00000327655.6	0.0249985	0.507809	FALSE
KIFC3	Isoform-Only	ENST00000465878.2	chr16	57792129-57831676	NA	NA	ENST00000465878.2	0.0142054	-0.55694	FALSE
SLC38A7	Both	ENSG00000103042.4	chr16	58699013-58719008	0.0233565	-0.470244	ENST00000219320.4	0.0151491	-0.550384	FALSE
WASH4P	Isoform-Only	ENST00000495251.1	chr16	64085-69409	NA	NA	ENST00000495251.1	0.0276326	0.48116	FALSE
RP11-256I9.2	Both	ENSG00000260834.1	chr16	65224876-65268817	0.0345846	-0.499387	ENST00000567058.1	0.0282172	-0.536282	FALSE
CMTM4	Isoform-Only	ENST00000330687.4	chr16	66648653-66730610	NA	NA	ENST00000330687.4	0.00781763	-0.60732	FALSE
TRADD	Isoform-Only	ENST00000345057.4	chr16	67188083-67194201	NA	NA	ENST00000345057.4	0.0268008	0.513596	FALSE
FHOD1	Isoform-Only	ENST00000567561.1	chr16	67264232-67265961	NA	NA	ENST00000567561.1	0.0174133	0.553386	TRUE
DPEP3	Whole-Gene-Only	ENSG00000141096.4	chr16	68009566-68014732	0.0469458	0.460419	NA	NA	NA	FALSE
DPEP2	Isoform-Only	ENST00000572888.1	chr16	68021409-68027766	NA	NA	ENST00000572888.1	0.0441056	0.471832	FALSE
SMPD3	Whole-Gene-Only	ENSG00000103056.7	chr16	68392231-68482591	0.0141939	-0.497309	NA	NA	NA	TRUE
NOB1	Whole-Gene-Only	ENSG00000141101.8	chr16	69775770-69788843	0.00908465	-0.559208	NA	NA	NA	FALSE
RP11-419C5.2	Whole-Gene-Only	ENSG00000226232.4	chr16	70010291-70030091	0.0131483	-0.54229	NA	NA	NA	FALSE
VAC14	Isoform-Only	ENST00000567648.1	chr16	70721342-70729496	NA	NA	ENST00000567648.1	0.0175616	-0.546679	FALSE
CMTR2	Both	ENSG00000180917.12	chr16	71315292-71323618	0.0449033	-0.452568	ENST00000434935.2	0.0307332	-0.509822	FALSE
ZNF23	Whole-Gene-Only	ENSG00000167377.13	chr16	71481500-71496998	0.00980617	-0.568009	NA	NA	NA	FALSE
AP1G1	Isoform-Only	ENST00000570052.1	chr16	71766288-71768502	NA	NA	ENST00000570052.1	0.00777395	-0.58568	FALSE
JMJD8	Isoform-Only	ENST00000609261.1	chr16	731703-734334	NA	NA	ENST00000609261.1	0.0361378	-0.479726	FALSE
PLCG2	Isoform-Only	ENST00000567373.1	chr16	81970952-81973664	NA	NA	ENST00000567373.1	0.0197229	0.531328	TRUE
TLDC1	Isoform-Only	ENST00000343629.6	chr16	84511681-84538364	NA	NA	ENST00000343629.6	0.0103254	-0.59328	FALSE
BANP	Whole-Gene-Only	ENSG00000172530.15	chr16	87982850-88110924	0.0470151	0.450164	NA	NA	NA	TRUE
RNF166	Isoform-Only	ENST00000541206.2	chr16	88762944-88770025	NA	NA	ENST00000541206.2	0.0434534	0.465015	FALSE
RNF166	Isoform-Only	ENST00000564894.1	chr16	88767164-88768058	NA	NA	ENST00000564894.1	0.0327614	0.495349	FALSE
CARHSP1	Isoform-Only	ENST00000561530.1	chr16	8948778-8962218	NA	NA	ENST00000561530.1	0.0139055	-0.543254	TRUE
POLR3K	Both	ENSG00000161980.5	chr16	96407-103628	0.00637113	-0.589499	ENST00000293860.5	0.00120401	-0.718244	FALSE
HS3ST3B1	Both	ENSG00000125430.4	chr17	14204400-14252721	0.0464255	-0.466579	ENST00000360954.2	0.0473284	-0.500641	FALSE
PMP22	Whole-Gene-Only	ENSG00000109099.9	chr17	15133095-15168643	0.00720613	-0.536861	NA	NA	NA	TRUE
CDRT1	Whole-Gene-Only	ENSG00000241322.4	chr17	15468798-15522826	0.0247281	-0.485019	NA	NA	NA	FALSE
TRIM16	Both	ENSG00000221926.7	chr17	15531274-15587625	0.0138034	-0.56524	ENST00000336708.7	0.00983045	-0.61565	FALSE
UBB	Isoform-Only	ENST00000395837.1	chr17	16284655-16286054	NA	NA	ENST00000395837.1	0.0450556	0.425552	TRUE
C17orf76-AS1	Isoform-Only	ENST00000580180.1	chr17	16342299-16345144	NA	NA	ENST00000580180.1	0.0148939	-0.495898	FALSE
C17orf76-AS1	Isoform-Only	ENST00000483140.1	chr17	16342641-16345337	NA	NA	ENST00000483140.1	0.0155806	-0.543081	FALSE
SERPINF1	Both	ENSG00000132386.6	chr17	1665253-1680868	0.0360295	-0.412412	ENST00000572517.1	0.0301699	-0.412494	TRUE
TNFRSF13B	Whole-Gene-Only	ENSG00000240505.4	chr17	16832849-16875432	0.0322312	-0.475518	NA	NA	NA	FALSE
MPRIP	Isoform-Only	ENST00000579361.1	chr17	17082872-17088874	NA	NA	ENST00000579361.1	0.0331972	-0.520469	TRUE
MED9	Whole-Gene-Only	ENSG00000141026.4	chr17	17380300-17396540	0.0311839	-0.474519	NA	NA	NA	FALSE
ALDH3A1	Both	ENSG00000108602.13	chr17	19641297-19652256	0.0235091	-0.495139	ENST00000494157.2	0.0434128	-0.463673	TRUE
SPECC1	Both	ENSG00000128487.12	chr17	19912657-20222339	0.0215451	-0.535103	ENST00000395530.2	0.0174719	-0.55253	FALSE
SPECC1	Both	ENSG00000128487.12	chr17	19912657-20222339	0.0215451	-0.535103	ENST00000581399.1	0.000314645	-0.714229	FALSE
MTND1P15	Both	ENSG00000264168.1	chr17	22024064-22025022	0.0173369	-0.560107	ENST00000579262.1	0.032485	-0.563254	FALSE
RP11-846F4.6	Both	ENSG00000240103.2	chr17	22026650-22028896	0.0169209	-0.559633	ENST00000463573.2	0.0367974	-0.544337	FALSE
LYRM9	Whole-Gene-Only	ENSG00000232859.5	chr17	26205340-26221778	0.0374152	-0.500215	NA	NA	NA	FALSE
POLDIP2	Isoform-Only	ENST00000003607.4	chr17	26674203-26684545	NA	NA	ENST00000003607.4	0.0189221	-0.476977	FALSE
SUPT6H	Isoform-Only	ENST00000583972.1	chr17	27015688-27018867	NA	NA	ENST00000583972.1	0.0242038	-0.5278	FALSE
NEK8	Both	ENSG00000160602.9	chr17	27052915-27070473	0.0449288	-0.456981	ENST00000268766.6	0.0394359	-0.505788	TRUE
TRAF4	Both	ENSG00000076604.10	chr17	27071002-27077974	0.0186014	-0.542447	ENST00000262395.5	0.0142354	-0.581843	TRUE
DHRS13	Isoform-Only	ENST00000581759.1	chr17	27228130-27229144	NA	NA	ENST00000581759.1	0.03858	0.444724	FALSE
MYO18A	Isoform-Only	ENST00000529578.1	chr17	27400537-27418537	NA	NA	ENST00000529578.1	0.0446446	-0.510125	FALSE
TIAF1	Isoform-Only	ENST00000408971.2	chr17	27400537-27418537	NA	NA	ENST00000408971.2	0.0446446	-0.510125	FALSE
EVI2A	Isoform-Only	ENST00000247270.3	chr17	29644578-29648767	NA	NA	ENST00000247270.3	0.0245944	0.507525	FALSE
AC090616.2	Both	ENSG00000214708.4	chr17	30468245-30470154	0.0336194	-0.474249	ENST00000398832.2	0.0257641	-0.513448	FALSE
CCL3L3	Both	ENSG00000256515.3	chr17	34522268-34524157	0.00573562	0.549096	ENST00000588817.1	0.0119439	0.530841	FALSE
CCL4L1	Isoform-Only	ENST00000588929.1	chr17	34538465-34540280	NA	NA	ENST00000588929.1	0.0331284	-0.473276	FALSE
CCL3L1	Isoform-Only	ENST00000498676.1	chr17	34623842-34625716	NA	NA	ENST00000498676.1	0.0145436	0.527949	FALSE
SHPK	Both	ENSG00000197417.7	chr17	3511556-3539616	0.02827	-0.487637	ENST00000225519.3	0.015165	-0.571213	FALSE
ACACA	Isoform-Only	ENST00000591119.1	chr17	35441933-35562726	NA	NA	ENST00000591119.1	0.0412727	-0.487581	TRUE
MRPL45	Both	ENSG00000174100.5	chr17	36452989-36479101	0.0499893	-0.449171	ENST00000312513.5	0.026234	-0.514737	FALSE
CTB-58E17.1	Isoform-Only	ENST00000563897.1	chr17	36858705-36861000	NA	NA	ENST00000563897.1	0.0326711	-0.517133	FALSE
PSMB3	Isoform-Only	ENST00000583873.1	chr17	36918304-36920478	NA	NA	ENST00000583873.1	0.0427428	-0.408931	TRUE
RPL23	Isoform-Only	ENST00000245857.5	chr17	37006334-37009681	NA	NA	ENST00000245857.5	0.0328416	-0.495972	TRUE
CAMKK1	Whole-Gene-Only	ENSG00000004660.10	chr17	3763609-3798185	0.0480767	0.471711	NA	NA	NA	FALSE
PPP1R1B	Isoform-Only	ENST00000394265.1	chr17	37784751-37792878	NA	NA	ENST00000394265.1	0.0468275	-0.461224	TRUE
GRB7	Isoform-Only	ENST00000309156.4	chr17	37894180-37903537	NA	NA	ENST00000309156.4	0.00202873	-0.648316	FALSE
KRT24	Both	ENSG00000167916.4	chr17	38854243-38860002	0.0449266	-0.416967	ENST00000264651.2	0.0367754	-0.447829	FALSE
KRT13	Isoform-Only	ENST00000336861.3	chr17	39657233-39661849	NA	NA	ENST00000336861.3	0.0494367	-0.464564	FALSE
KRT19	Isoform-Only	ENST00000462611.1	chr17	39681230-39681924	NA	NA	ENST00000462611.1	0.0253465	-0.511241	TRUE
CNP	Isoform-Only	ENST00000393888.1	chr17	40118833-40127194	NA	NA	ENST00000393888.1	0.0423578	-0.512393	TRUE
EZH1	Isoform-Only	ENST00000586103.1	chr17	40855211-40897033	NA	NA	ENST00000586103.1	0.044311	0.479955	FALSE
BECN1	Isoform-Only	ENST00000588276.1	chr17	40962328-40966691	NA	NA	ENST00000588276.1	0.0196772	-0.526085	FALSE
BECN1	Isoform-Only	ENST00000590185.1	chr17	40962798-40964104	NA	NA	ENST00000590185.1	0.027329	-0.527079	FALSE
TMUB2	Isoform-Only	ENST00000587172.1	chr17	42266301-42269099	NA	NA	ENST00000587172.1	0.0205459	0.519045	FALSE
PLEKHM1	Isoform-Only	ENST00000580205.1	chr17	43530304-43537798	NA	NA	ENST00000580205.1	0.047866	-0.412631	FALSE
GOSR2	Both	ENSG00000108433.11	chr17	45000483-45105003	0.048582	-0.459054	ENST00000576910.2	0.0187735	-0.52412	FALSE
MRPL10	Isoform-Only	ENST00000414011.1	chr17	45900856-45908900	NA	NA	ENST00000414011.1	0.000323515	-0.746112	FALSE
SP6	Isoform-Only	ENST00000342234.2	chr17	45922279-45933240	NA	NA	ENST00000342234.2	0.022674	-0.522879	FALSE
SNX11	Both	ENSG00000002919.10	chr17	46180719-46200436	0.0170438	0.606832	ENST00000393405.2	0.0265776	0.51868	FALSE
SLC25A11	Isoform-Only	ENST00000574710.1	chr17	4840612-4843325	NA	NA	ENST00000574710.1	0.0337673	0.497272	FALSE
EPN3	Isoform-Only	ENST00000268933.3	chr17	48609904-48621111	NA	NA	ENST00000268933.3	0.000100295	-0.796128	FALSE
ABCC3	Both	ENSG00000108846.11	chr17	48712138-48769613	0.0191341	-0.534981	ENST00000503337.1	0.0181179	-0.550567	TRUE
KIF1C	Isoform-Only	ENST00000573815.1	chr17	4917489-4925560	NA	NA	ENST00000573815.1	0.0112917	-0.56382	FALSE
NME1	Whole-Gene-Only	ENSG00000239672.3	chr17	49230897-49239789	0.0484576	-0.402105	NA	NA	NA	FALSE
COX11	Whole-Gene-Only	ENSG00000166260.6	chr17	53029263-53046146	0.036053	-0.47399	NA	NA	NA	FALSE
CTD-2319I12.1	Isoform-Only	ENST00000589987.1	chr17	58160927-58165618	NA	NA	ENST00000589987.1	0.031992	-0.519151	FALSE
CTD-2319I12.1	Isoform-Only	ENST00000589777.1	chr17	58160961-58162762	NA	NA	ENST00000589777.1	0.00181839	-0.657971	FALSE
RP11-3K24.1	Whole-Gene-Only	ENSG00000241157.1	chr17	58322649-58323008	0.0179784	0.528609	NA	NA	NA	FALSE
DCAF7	Isoform-Only	ENST00000310827.4	chr17	61627822-61671639	NA	NA	ENST00000310827.4	0.0361114	-0.471181	FALSE
ICAM2	Whole-Gene-Only	ENSG00000108622.6	chr17	62079954-62097994	0.021525	0.521339	NA	NA	NA	FALSE
FAM57A	Whole-Gene-Only	ENSG00000167695.10	chr17	635652-646206	0.00331353	-0.628061	NA	NA	NA	FALSE
CEP112	Whole-Gene-Only	ENSG00000154240.12	chr17	63631656-64188202	0.0164797	-0.518591	NA	NA	NA	FALSE
GEMIN4	Both	ENSG00000179409.6	chr17	647654-657239	0.0302647	-0.487918	ENST00000319004.5	0.0165705	-0.514193	FALSE
GLOD4	Isoform-Only	ENST00000571073.1	chr17	662563-680932	NA	NA	ENST00000571073.1	0.0366756	-0.487075	FALSE
PRKAR1A	Isoform-Only	ENST00000536854.2	chr17	66508591-66528903	NA	NA	ENST00000536854.2	0.0463274	0.456106	TRUE
FAM20A	Isoform-Only	ENST00000590873.1	chr17	66533262-66539810	NA	NA	ENST00000590873.1	0.0406744	-0.47463	FALSE
AC079210.1	Whole-Gene-Only	ENSG00000269657.1	chr17	66539369-66542970	0.0419657	0.470474	NA	NA	NA	FALSE
KCNJ2	Whole-Gene-Only	ENSG00000123700.4	chr17	68164814-68176189	0.0440543	0.495959	NA	NA	NA	TRUE
CLDN7	Both	ENSG00000181885.14	chr17	7163222-7167302	0.0265995	-0.535204	ENST00000360325.7	0.0273176	-0.546345	FALSE
SLC2A4	Whole-Gene-Only	ENSG00000181856.10	chr17	7184986-7191576	0.0325909	-0.430053	NA	NA	NA	FALSE
ACAP1	Both	ENSG00000072818.7	chr17	7239848-7254797	0.0219413	0.523851	ENST00000158762.3	0.0373773	0.507356	TRUE
ACAP1	Both	ENSG00000072818.7	chr17	7239848-7254797	0.0219413	0.523851	ENST00000570439.1	0.0446936	0.497129	TRUE
TNK1	Both	ENSG00000174292.8	chr17	7283853-7293093	0.0016653	-0.602024	ENST00000311668.2	0.00365853	-0.619854	FALSE
GRB2	Isoform-Only	ENST00000462266.1	chr17	73316426-73322419	NA	NA	ENST00000462266.1	0.0063582	-0.570033	TRUE
CHRNB1	Whole-Gene-Only	ENSG00000170175.6	chr17	7348380-7361026	0.0159625	0.513216	NA	NA	NA	FALSE
LLGL2	Isoform-Only	ENST00000375227.4	chr17	73521813-73560802	NA	NA	ENST00000375227.4	0.00167517	-0.650018	TRUE
MYO15B	Both	ENSG00000266714.2	chr17	73584139-73622929	0.028398	0.514537	ENST00000577342.1	0.0457128	0.48572	FALSE
MYO15B	Both	ENSG00000266714.2	chr17	73584139-73622929	0.028398	0.514537	ENST00000580262.1	0.0111717	0.591962	FALSE
SMIM5	Isoform-Only	ENST00000375215.3	chr17	73629514-73637484	NA	NA	ENST00000375215.3	0.0314865	-0.510668	FALSE
WBP2	Isoform-Only	ENST00000585462.1	chr17	73841790-73851403	NA	NA	ENST00000585462.1	0.0498384	0.447589	FALSE
CDK3	Isoform-Only	ENST00000425876.2	chr17	73997419-74002080	NA	NA	ENST00000425876.2	0.0216287	0.509934	FALSE
SRP68	Whole-Gene-Only	ENSG00000167881.10	chr17	74035184-74068734	0.0271964	-0.52089	NA	NA	NA	FALSE
ZACN	Whole-Gene-Only	ENSG00000186919.8	chr17	74068042-74079747	0.0456455	0.440563	NA	NA	NA	FALSE
ST6GALNAC2	Whole-Gene-Only	ENSG00000070731.5	chr17	74559792-74583038	0.0356238	0.544893	NA	NA	NA	FALSE
RP11-666A8.9	Both	ENSG00000267078.1	chr17	74565874-74567322	0.00874292	0.566836	ENST00000588104.1	0.0457493	0.467175	FALSE
TNFSF13	Isoform-Only	ENST00000483039.1	chr17	7461609-7464609	NA	NA	ENST00000483039.1	0.0121168	-0.572105	FALSE
ST6GALNAC1	Whole-Gene-Only	ENSG00000070526.10	chr17	74620843-74639920	0.00902989	-0.571551	NA	NA	NA	FALSE
CD68	Both	ENSG00000129226.9	chr17	7482785-7485429	0.0195894	-0.583275	ENST00000584180.1	0.00186088	-0.658989	FALSE
SEC14L1	Both	ENSG00000129657.10	chr17	75082798-75213179	0.00982338	0.675693	ENST00000587821.1	0.0321382	0.502118	FALSE
SAT2	Isoform-Only	ENST00000570914.1	chr17	7529555-7530457	NA	NA	ENST00000570914.1	0.000322792	-0.755135	FALSE
C1QTNF1	Isoform-Only	ENST00000311661.4	chr17	77020343-77045869	NA	NA	ENST00000311661.4	0.0299789	-0.490339	FALSE
ENGASE	Isoform-Only	ENST00000300682.10	chr17	77076394-77084681	NA	NA	ENST00000300682.10	0.0474884	-0.500494	FALSE
EIF4A3	Both	ENSG00000141543.5	chr17	78109013-78120982	0.0359413	0.519156	ENST00000570625.1	0.0165217	0.492663	FALSE
EIF4A3	Both	ENSG00000141543.5	chr17	78109013-78120982	0.0359413	0.519156	ENST00000575978.1	0.0153545	0.562176	FALSE
SGSH	Isoform-Only	ENST00000575282.1	chr17	78183081-78194121	NA	NA	ENST00000575282.1	0.0169556	-0.538067	FALSE
KCNAB3	Isoform-Only	ENST00000570587.1	chr17	7826257-7832753	NA	NA	ENST00000570587.1	0.0370088	0.522172	FALSE
BAIAP2-AS1	Both	ENSG00000226137.3	chr17	79002933-79008501	0.0292394	0.504903	ENST00000577066.1	0.0375031	0.521189	FALSE
C17orf89	Both	ENSG00000224877.3	chr17	79213039-79215081	0.0141008	-0.509353	ENST00000576002.1	0.0116164	-0.559573	FALSE
ARHGDIA	Isoform-Only	ENST00000582984.1	chr17	79826746-79829213	NA	NA	ENST00000582984.1	0.00836188	-0.598192	TRUE
RFNG	Isoform-Only	ENST00000580793.1	chr17	80005778-80008390	NA	NA	ENST00000580793.1	0.04018	0.489134	FALSE
AC132872.1	Whole-Gene-Only	ENSG00000184551.4	chr17	80206943-80209703	0.0490386	0.444454	NA	NA	NA	FALSE
ZNF750	Whole-Gene-Only	ENSG00000141579.6	chr17	80787311-80798454	0.017907	-0.578378	NA	NA	NA	FALSE
RNF222	Whole-Gene-Only	ENSG00000189051.5	chr17	8294022-8301144	0.0218618	-0.527298	NA	NA	NA	FALSE
STX8	Isoform-Only	ENST00000574431.1	chr17	9153804-9479154	NA	NA	ENST00000574431.1	0.0060148	-0.616623	TRUE
USP43	Whole-Gene-Only	ENSG00000154914.12	chr17	9548015-9633008	0.0455045	-0.459044	NA	NA	NA	FALSE
GAS7	Whole-Gene-Only	ENSG00000007237.14	chr17	9813926-10101868	0.0475019	0.469465	NA	NA	NA	FALSE
ROCK1P1	Both	ENSG00000263006.2	chr18	109065-122219	0.0306903	-0.476213	ENST00000608049.1	0.0324218	-0.488814	FALSE
GNAL	Whole-Gene-Only	ENSG00000141404.11	chr18	11688955-11885684	0.0485132	0.452375	NA	NA	NA	TRUE
MPPE1	Isoform-Only	ENST00000592447.1	chr18	11884194-11897276	NA	NA	ENST00000592447.1	0.0427677	0.491649	TRUE
IMPA2	Both	ENSG00000141401.7	chr18	11981024-12030876	0.0188567	0.568568	ENST00000589374.1	0.038594	0.560725	TRUE
TUBB6	Both	ENSG00000176014.8	chr18	12307668-12344319	0.0184305	-0.534188	ENST00000317702.5	0.0478325	-0.504116	TRUE
TUBB6	Both	ENSG00000176014.8	chr18	12307668-12344319	0.0184305	-0.534188	ENST00000591909.1	0.00754073	-0.60033	TRUE
SPIRE1	Both	ENSG00000134278.10	chr18	12446511-12658133	0.0114631	-0.555697	ENST00000410092.3	0.0211494	-0.524314	FALSE
LDLRAD4	Isoform-Only	ENST00000585931.1	chr18	13611763-13646733	NA	NA	ENST00000585931.1	0.00148517	-0.692677	FALSE
RNMT	Isoform-Only	ENST00000262173.3	chr18	13731473-13764554	NA	NA	ENST00000262173.3	0.0394109	-0.468007	FALSE
ESCO1	Isoform-Only	ENST00000269214.5	chr18	19109242-19180697	NA	NA	ENST00000269214.5	0.0242474	-0.520585	FALSE
RIOK3	Isoform-Only	ENST00000577501.1	chr18	21033272-21061464	NA	NA	ENST00000577501.1	0.0294764	-0.494076	FALSE
C18orf8	Isoform-Only	ENST00000589409.1	chr18	21109930-21111743	NA	NA	ENST00000589409.1	0.00289422	-0.596003	FALSE
TGIF1	Isoform-Only	ENST00000472042.1	chr18	3455412-3458409	NA	NA	ENST00000472042.1	0.0292079	-0.503754	TRUE
PIK3C3	Isoform-Only	ENST00000262039.4	chr18	39535171-39667794	NA	NA	ENST00000262039.4	0.0286109	-0.496166	TRUE
ATP5A1	Isoform-Only	ENST00000398752.6	chr18	43664116-43678319	NA	NA	ENST00000398752.6	0.0449062	-0.498147	TRUE
RP11-380M21.2	Both	ENSG00000267541.1	chr18	45379604-45379828	0.0150356	-0.500451	ENST00000591258.1	0.0214744	-0.492578	FALSE
ZBTB7C	Isoform-Only	ENST00000332053.2	chr18	45553748-45567494	NA	NA	ENST00000332053.2	0.0196903	-0.52798	FALSE
MBD1	Isoform-Only	ENST00000592060.1	chr18	47793256-47803367	NA	NA	ENST00000592060.1	0.0426628	-0.477603	FALSE
TCF4	Whole-Gene-Only	ENSG00000196628.9	chr18	52889562-53332018	0.0349046	-0.520942	NA	NA	NA	TRUE
EPB41L3	Isoform-Only	ENST00000578618.1	chr18	5392385-5399565	NA	NA	ENST00000578618.1	0.0104466	-0.583489	FALSE
NEDD4L	Isoform-Only	ENST00000431212.2	chr18	55888767-56063810	NA	NA	ENST00000431212.2	3.3e-05	-0.803391	TRUE
SEC11C	Isoform-Only	ENST00000588875.1	chr18	56807131-56826064	NA	NA	ENST00000588875.1	0.00795538	-0.660277	FALSE
RNF152	Both	ENSG00000176641.6	chr18	59475296-59561480	0.00392276	-0.615074	ENST00000312828.3	0.0128035	-0.564023	FALSE
SERPINB13	Isoform-Only	ENST00000269489.5	chr18	61254534-61266430	NA	NA	ENST00000269489.5	0.0266571	-0.493227	FALSE
SERPINB3	Isoform-Only	ENST00000283752.5	chr18	61322431-61329197	NA	NA	ENST00000283752.5	0.012877	-0.521423	FALSE
SERPINB11	Isoform-Only	ENST00000544088.1	chr18	61370194-61391123	NA	NA	ENST00000544088.1	0.0190789	-0.524221	FALSE
SERPINB8	Both	ENSG00000166401.9	chr18	61637159-61672278	0.0171177	-0.554352	ENST00000353706.2	5.05e-05	-0.749019	FALSE
CNDP2	Whole-Gene-Only	ENSG00000133313.10	chr18	72163051-72188366	0.026042	-0.497994	NA	NA	NA	FALSE
ZADH2	Whole-Gene-Only	ENSG00000180011.6	chr18	72907063-72921303	0.0415616	-0.488655	NA	NA	NA	FALSE
HSBP1L1	Isoform-Only	ENST00000587347.1	chr18	77727493-77730805	NA	NA	ENST00000587347.1	0.0336102	-0.475726	FALSE
HSBP1L1	Isoform-Only	ENST00000590571.1	chr18	77730043-77730817	NA	NA	ENST00000590571.1	0.0252245	-0.51351	FALSE
RBFA	Whole-Gene-Only	ENSG00000101546.8	chr18	77794358-77806397	0.0144268	-0.510701	NA	NA	NA	FALSE
RP11-881L2.1	Whole-Gene-Only	ENSG00000266541.1	chr18	9587384-9590180	0.0387742	0.45426	NA	NA	NA	FALSE
RAB31	Isoform-Only	ENST00000580361.1	chr18	9814045-9815435	NA	NA	ENST00000580361.1	0.0123386	-0.555716	FALSE
TYK2	Isoform-Only	ENST00000525621.1	chr19	10461209-10491352	NA	NA	ENST00000525621.1	0.0412926	0.457639	FALSE
ILF3	Isoform-Only	ENST00000407004.3	chr19	10765004-10796441	NA	NA	ENST00000407004.3	0.00122289	-0.710409	TRUE
SBNO2	Isoform-Only	ENST00000587024.1	chr19	1107640-1174255	NA	NA	ENST00000587024.1	0.0383359	0.468373	FALSE
PRKCSH	Isoform-Only	ENST00000592741.1	chr19	11546456-11561783	NA	NA	ENST00000592741.1	0.0459166	0.460634	FALSE
ZNF441	Isoform-Only	ENST00000357901.4	chr19	11877907-11894893	NA	NA	ENST00000357901.4	0.0403403	-0.486718	FALSE
IER2	Whole-Gene-Only	ENSG00000160888.6	chr19	13261229-13265722	0.0268418	0.554944	NA	NA	NA	FALSE
ZSWIM4	Whole-Gene-Only	ENSG00000132003.5	chr19	13906274-13943044	0.0445716	-0.492879	NA	NA	NA	FALSE
PKN1	Isoform-Only	ENST00000585839.1	chr19	14544135-14582679	NA	NA	ENST00000585839.1	0.0144393	0.554851	TRUE
DNAJB1	Both	ENSG00000132002.3	chr19	14625582-14640582	0.0316109	-0.516964	ENST00000254322.2	0.0409771	-0.544063	TRUE
EMR2	Isoform-Only	ENST00000360222.4	chr19	14846388-14889353	NA	NA	ENST00000360222.4	0.0450397	0.426818	FALSE
UCA1	Isoform-Only	ENST00000397381.4	chr19	15939771-15947130	NA	NA	ENST00000397381.4	0.0329867	-0.515473	FALSE
TPM4	Isoform-Only	ENST00000588032.1	chr19	16198869-16213187	NA	NA	ENST00000588032.1	0.042421	-0.467942	FALSE
TPM4	Isoform-Only	ENST00000592822.1	chr19	16204382-16206238	NA	NA	ENST00000592822.1	0.03001	-0.506996	FALSE
KLF2	Whole-Gene-Only	ENSG00000127528.5	chr19	16435628-16438685	0.0496439	0.44277	NA	NA	NA	TRUE
EPS15L1	Both	ENSG00000127527.9	chr19	16466050-16582896	0.0348111	0.537581	ENST00000599790.1	0.0494926	0.43151	TRUE
GTPBP3	Whole-Gene-Only	ENSG00000130299.12	chr19	17445729-17453544	0.00157849	-0.675723	NA	NA	NA	FALSE
INSL3	Isoform-Only	ENST00000317306.7	chr19	17927321-17932332	NA	NA	ENST00000317306.7	0.0334234	0.484875	FALSE
UBA52	Isoform-Only	ENST00000596273.1	chr19	18682665-18686039	NA	NA	ENST00000596273.1	0.00729028	-0.53462	FALSE
MEF2B	Isoform-Only	ENST00000409447.2	chr19	19256402-19281098	NA	NA	ENST00000409447.2	0.0428335	0.479769	TRUE
AP3D1	Isoform-Only	ENST00000350812.6	chr19	2100995-2151539	NA	NA	ENST00000350812.6	0.0118481	-0.508854	TRUE
ZNF714	Both	ENSG00000160352.11	chr19	21264965-21308073	0.00168518	-0.678077	ENST00000596143.1	0.00639078	-0.652171	FALSE
ZNF429	Whole-Gene-Only	ENSG00000197013.5	chr19	21679484-21739072	0.0383459	0.451003	NA	NA	NA	FALSE
ZNF100	Whole-Gene-Only	ENSG00000197020.6	chr19	21905568-21950430	0.0350015	0.468892	NA	NA	NA	FALSE
PLEKHJ1	Isoform-Only	ENST00000588450.1	chr19	2233153-2236262	NA	NA	ENST00000588450.1	0.0257363	-0.496735	FALSE
GADD45B	Isoform-Only	ENST00000586759.1	chr19	2476120-2476636	NA	NA	ENST00000586759.1	0.0462992	0.453474	TRUE
GADD45B	Isoform-Only	ENST00000592937.1	chr19	2476125-2478257	NA	NA	ENST00000592937.1	0.0340976	0.513983	TRUE
ZNF554	Both	ENSG00000172006.7	chr19	2819872-2835771	0.0159613	-0.535568	ENST00000588534.1	0.0330891	-0.507767	FALSE
ZNF555	Both	ENSG00000186300.7	chr19	2841433-2860482	0.02011	-0.515127	ENST00000591539.1	0.00546418	-0.612835	FALSE
UQCRFS1	Both	ENSG00000169021.4	chr19	29698173-29704448	0.0386292	-0.509072	ENST00000304863.4	0.0308528	-0.588013	FALSE
AES	Isoform-Only	ENST00000592330.1	chr19	3053406-3062188	NA	NA	ENST00000592330.1	0.0364255	-0.465468	FALSE
NCLN	Both	ENSG00000125912.6	chr19	3185561-3209573	0.0203689	0.530914	ENST00000592737.1	0.041201	0.499253	FALSE
PEPD	Whole-Gene-Only	ENSG00000124299.9	chr19	33877856-34012700	0.0305206	-0.499329	NA	NA	NA	TRUE
UBA2	Isoform-Only	ENST00000592791.1	chr19	34949619-34960303	NA	NA	ENST00000592791.1	0.0117443	-0.561696	FALSE
LSR	Isoform-Only	ENST00000427250.1	chr19	35739905-35758865	NA	NA	ENST00000427250.1	0.00794346	-0.565841	FALSE
LSR	Isoform-Only	ENST00000605618.1	chr19	35739905-35758865	NA	NA	ENST00000605618.1	0.00794346	-0.565841	FALSE
TBCB	Isoform-Only	ENST00000586868.1	chr19	36606974-36616849	NA	NA	ENST00000586868.1	0.000795989	-0.703612	TRUE
SPINT2	Isoform-Only	ENST00000585357.1	chr19	38779046-38783108	NA	NA	ENST00000585357.1	0.0413311	-0.488139	TRUE
AC104534.3	Both	ENSG00000268083.1	chr19	39308111-39330818	0.0270552	-0.435796	ENST00000594769.1	0.0274061	-0.468122	FALSE
HNRNPL	Isoform-Only	ENST00000388749.3	chr19	39327035-39342987	NA	NA	ENST00000388749.3	0.0125483	-0.502234	TRUE
NCCRP1	Whole-Gene-Only	ENSG00000188505.4	chr19	39687601-39692524	0.0391434	-0.47992	NA	NA	NA	FALSE
ZFP36	Both	ENSG00000128016.4	chr19	39897453-39900052	0.011267	0.58045	ENST00000248673.3	0.0319038	0.510448	TRUE
PLEKHG2	Whole-Gene-Only	ENSG00000090924.10	chr19	39903225-39919054	0.034573	-0.50958	NA	NA	NA	FALSE
PSMC4	Isoform-Only	ENST00000593455.1	chr19	40477077-40487315	NA	NA	ENST00000593455.1	0.0208582	0.524297	FALSE
SHKBP1	Isoform-Only	ENST00000598907.1	chr19	41084102-41086789	NA	NA	ENST00000598907.1	0.0368489	0.496686	FALSE
CEACAM1	Whole-Gene-Only	ENSG00000079385.17	chr19	43011456-43065386	0.0362203	-0.518136	NA	NA	NA	FALSE
CEACAM8	Whole-Gene-Only	ENSG00000124469.6	chr19	43084393-43099207	0.0217128	0.491163	NA	NA	NA	FALSE
STAP2	Isoform-Only	ENST00000594605.1	chr19	4324040-4338874	NA	NA	ENST00000594605.1	0.0420254	-0.472429	FALSE
KCNN4	Isoform-Only	ENST00000600909.1	chr19	44270685-44273129	NA	NA	ENST00000600909.1	0.0128303	-0.564841	TRUE
UBXN6	Isoform-Only	ENST00000301281.6	chr19	4445003-4457819	NA	NA	ENST00000301281.6	0.0339967	-0.468037	FALSE
APOC1	Whole-Gene-Only	ENSG00000130208.5	chr19	45417504-45422606	0.0181138	-0.398894	NA	NA	NA	FALSE
GEMIN7	Both	ENSG00000142252.6	chr19	45582453-45594782	0.0100474	0.575972	ENST00000591607.1	0.0171778	0.581302	FALSE
SAE1	Whole-Gene-Only	ENSG00000142230.7	chr19	47616531-47713886	0.025031	-0.562753	NA	NA	NA	FALSE
SEPW1	Isoform-Only	ENST00000601937.1	chr19	48284072-48287943	NA	NA	ENST00000601937.1	0.0326313	-0.503703	FALSE
KDELR1	Isoform-Only	ENST00000330720.2	chr19	48885827-48894810	NA	NA	ENST00000330720.2	0.0279403	-0.446041	TRUE
GRWD1	Whole-Gene-Only	ENSG00000105447.8	chr19	48949030-48960279	0.0256966	-0.500948	NA	NA	NA	FALSE
PPP1R15A	Both	ENSG00000087074.7	chr19	49375649-49379314	0.030369	0.552414	ENST00000600406.1	0.0353721	0.544015	TRUE
AC018766.5	Isoform-Only	ENST00000599259.1	chr19	50361552-50362283	NA	NA	ENST00000599259.1	0.0392269	0.504781	FALSE
ATF5	Isoform-Only	ENST00000423777.2	chr19	50432400-50437192	NA	NA	ENST00000423777.2	0.0306508	-0.522816	TRUE
C19orf48	Whole-Gene-Only	ENSG00000167747.9	chr19	51300961-51308186	0.0197236	-0.495688	NA	NA	NA	FALSE
KLK6	Both	ENSG00000167755.9	chr19	51461887-51472929	0.00964391	-0.550049	ENST00000391808.1	0.0187613	-0.498303	TRUE
KLK11	Isoform-Only	ENST00000594827.1	chr19	51525946-51529872	NA	NA	ENST00000594827.1	0.0145757	-0.561773	FALSE
ZNF83	Whole-Gene-Only	ENSG00000167766.14	chr19	53097313-53193749	0.022801	-0.538794	NA	NA	NA	FALSE
MYADM	Whole-Gene-Only	ENSG00000179820.11	chr19	54369477-54379691	0.0441539	0.475732	NA	NA	NA	TRUE
VSTM1	Whole-Gene-Only	ENSG00000189068.5	chr19	54544079-54567207	0.0364756	0.464708	NA	NA	NA	FALSE
TSEN34	Isoform-Only	ENST00000429671.2	chr19	54694138-54697585	NA	NA	ENST00000429671.2	0.0284827	0.508566	FALSE
FCAR	Isoform-Only	ENST00000469767.1	chr19	55385736-55400434	NA	NA	ENST00000469767.1	0.0432242	0.495764	FALSE
FCAR	Isoform-Only	ENST00000488066.1	chr19	55385736-55400434	NA	NA	ENST00000488066.1	0.0176545	-0.476035	FALSE
RDH13	Isoform-Only	ENST00000586331.1	chr19	55550479-55553257	NA	NA	ENST00000586331.1	0.0453739	-0.453672	TRUE
ZNF784	Whole-Gene-Only	ENSG00000179922.5	chr19	56132108-56135967	0.034828	0.485408	NA	NA	NA	FALSE
ZNF586	Whole-Gene-Only	ENSG00000083828.11	chr19	58281023-58331307	0.037571	0.49154	NA	NA	NA	FALSE
ZNF587B	Whole-Gene-Only	ENSG00000269343.2	chr19	58331099-58370018	0.0387606	0.494313	NA	NA	NA	FALSE
ZNF587	Whole-Gene-Only	ENSG00000198466.8	chr19	58361225-58376480	0.0285203	0.559298	NA	NA	NA	FALSE
CTD-2583A14.8	Whole-Gene-Only	ENSG00000269867.1	chr19	58378406-58379540	0.0203471	0.518747	NA	NA	NA	FALSE
TRIM28	Isoform-Only	ENST00000597995.1	chr19	59059129-59060456	NA	NA	ENST00000597995.1	0.0462685	-0.46318	TRUE
UBE2M	Isoform-Only	ENST00000593801.1	chr19	59067961-59068516	NA	NA	ENST00000593801.1	0.0368344	-0.462556	FALSE
ALKBH7	Isoform-Only	ENST00000599849.1	chr19	6373715-6375042	NA	NA	ENST00000599849.1	0.00341944	-0.692929	FALSE
TNFSF9	Isoform-Only	ENST00000245817.3	chr19	6531010-6535931	NA	NA	ENST00000245817.3	0.0300178	-0.500849	FALSE
TRIP10	Isoform-Only	ENST00000598843.1	chr19	6746319-6750384	NA	NA	ENST00000598843.1	0.0406575	-0.482306	FALSE
EMR1	Both	ENSG00000174837.10	chr19	6887577-6940470	0.0242992	0.509108	ENST00000381404.4	0.0154964	0.528953	FALSE
EMR1	Both	ENSG00000174837.10	chr19	6887577-6940470	0.0242992	0.509108	ENST00000450315.3	0.0463898	0.44373	FALSE
PTBP1	Isoform-Only	ENST00000349038.4	chr19	797425-812320	NA	NA	ENST00000349038.4	0.00207015	-0.652679	TRUE
TIMM44	Whole-Gene-Only	ENSG00000104980.3	chr19	7991603-8008805	0.009174	-0.580601	NA	NA	NA	TRUE
CFD	Both	ENSG00000197766.3	chr19	859453-863453	0.0117089	0.536106	ENST00000327726.6	0.0164247	0.532208	FALSE
MYO1F	Isoform-Only	ENST00000595191.1	chr19	8614464-8615540	NA	NA	ENST00000595191.1	0.0243465	0.538169	FALSE
ZNF317	Isoform-Only	ENST00000360385.3	chr19	9251073-9274084	NA	NA	ENST00000360385.3	0.00371105	-0.588001	FALSE
ZNF562	Isoform-Only	ENST00000293648.4	chr19	9759330-9785734	NA	NA	ENST00000293648.4	0.00025767	-0.72175	FALSE
ZNF562	Isoform-Only	ENST00000448622.1	chr19	9759363-9785776	NA	NA	ENST00000448622.1	0.0432444	0.417394	FALSE
ZNF812	Isoform-Only	ENST00000457674.2	chr19	9800600-9811452	NA	NA	ENST00000457674.2	0.0465424	-0.458206	FALSE
GRHL1	Isoform-Only	ENST00000497403.1	chr2	10091822-10106530	NA	NA	ENST00000497403.1	0.0366397	-0.496601	FALSE
HPCAL1	Isoform-Only	ENST00000419810.2	chr2	10464473-10567478	NA	NA	ENST00000419810.2	0.047034	0.467804	FALSE
ODC1	Both	ENSG00000115758.8	chr2	10580094-10588630	0.0107281	-0.570582	ENST00000234111.4	0.00139997	-0.621137	TRUE
NOL10	Isoform-Only	ENST00000345985.3	chr2	10710892-10830098	NA	NA	ENST00000345985.3	0.00806317	-0.584398	TRUE
RGPD8	Whole-Gene-Only	ENSG00000169629.7	chr2	113127669-113192065	0.047468	-0.453906	NA	NA	NA	FALSE
IL1B	Both	ENSG00000125538.7	chr2	113587328-113594480	0.011743	0.600797	ENST00000263341.2	0.0204534	0.607833	TRUE
IL1B	Both	ENSG00000125538.7	chr2	113587328-113594480	0.011743	0.600797	ENST00000491056.1	0.011491	0.666669	TRUE
IL36A	Both	ENSG00000136694.8	chr2	113763038-113765621	0.0258295	-0.517833	ENST00000259211.6	0.0392909	-0.52782	FALSE
IL36RN	Whole-Gene-Only	ENSG00000136695.10	chr2	113816215-113822959	0.031088	-0.512516	NA	NA	NA	FALSE
IL1F10	Whole-Gene-Only	ENSG00000136697.8	chr2	113825547-113833427	0.000484067	-0.696732	NA	NA	NA	FALSE
IL1RN	Isoform-Only	ENST00000361779.3	chr2	113875470-113891593	NA	NA	ENST00000361779.3	0.00579318	-0.641227	FALSE
IL1RN	Isoform-Only	ENST00000259206.5	chr2	113875474-113891593	NA	NA	ENST00000259206.5	0.00688485	-0.630708	FALSE
CBWD2	Isoform-Only	ENST00000479583.1	chr2	114226162-114253696	NA	NA	ENST00000479583.1	0.00722816	0.54914	FALSE
MTND1P28	Both	ENSG00000230158.1	chr2	117781494-117782443	0.0260191	-0.483952	ENST00000435623.1	0.0379436	-0.469039	FALSE
MYO7B	Isoform-Only	ENST00000494959.1	chr2	128391801-128395271	NA	NA	ENST00000494959.1	0.0400913	0.465104	FALSE
RP5-935K16.1	Both	ENSG00000270081.1	chr2	128601127-128603261	0.0425776	-0.46914	ENST00000602909.1	0.044731	-0.485656	FALSE
AC079776.3	Whole-Gene-Only	ENSG00000237574.1	chr2	130680750-130704276	0.043744	0.425954	NA	NA	NA	FALSE
TMEM163	Whole-Gene-Only	ENSG00000152128.13	chr2	135213330-135476570	0.000751361	-0.649782	NA	NA	NA	FALSE
FAM84A	Both	ENSG00000162981.12	chr2	14772810-14790933	0.0191248	-0.538807	ENST00000331243.4	0.0344129	-0.489152	FALSE
ACVR2A	Whole-Gene-Only	ENSG00000121989.10	chr2	148602086-148688393	0.00905582	-0.537147	NA	NA	NA	TRUE
DPP4	Whole-Gene-Only	ENSG00000197635.5	chr2	162848751-162931052	0.0367833	-0.460512	NA	NA	NA	TRUE
GCA	Isoform-Only	ENST00000481161.1	chr2	163200644-163213175	NA	NA	ENST00000481161.1	0.0408526	0.479962	FALSE
TTC21B	Whole-Gene-Only	ENSG00000123607.10	chr2	166713985-166810353	0.0477714	0.432524	NA	NA	NA	FALSE
DHRS9	Isoform-Only	ENST00000436483.2	chr2	169929010-169952677	NA	NA	ENST00000436483.2	0.0362271	-0.476639	TRUE
OLA1	Isoform-Only	ENST00000344357.5	chr2	174939736-175113327	NA	NA	ENST00000344357.5	0.00765066	-0.638107	TRUE
GPR155	Both	ENSG00000163328.9	chr2	175296966-175351822	0.0172942	0.597807	ENST00000392552.2	0.0387901	0.604813	FALSE
SESTD1	Isoform-Only	ENST00000335289.5	chr2	179974079-180014108	NA	NA	ENST00000335289.5	0.0102921	-0.508528	FALSE
ITGA4	Whole-Gene-Only	ENSG00000115232.9	chr2	182321929-182400914	0.0349155	0.515797	NA	NA	NA	TRUE
MYO1B	Both	ENSG00000128641.13	chr2	192109911-192290115	0.0355247	-0.498579	ENST00000439065.2	0.017982	-0.537669	FALSE
HECW2	Whole-Gene-Only	ENSG00000138411.6	chr2	197059094-197458416	0.0448519	0.441545	NA	NA	NA	FALSE
HSPE1	Both	ENSG00000115541.6	chr2	198364718-198368181	0.0488505	-0.46408	ENST00000409468.1	0.000665359	-0.716026	FALSE
C2orf47	Both	ENSG00000162972.6	chr2	200820040-200873263	0.0239804	-0.522683	ENST00000392290.1	0.0196586	-0.579577	FALSE
SPATS2L	Whole-Gene-Only	ENSG00000196141.8	chr2	201170604-201346986	0.0106216	-0.623153	NA	NA	NA	TRUE
NIF3L1	Whole-Gene-Only	ENSG00000196290.10	chr2	201754050-201768655	0.0191437	-0.509234	NA	NA	NA	FALSE
CFLAR	Isoform-Only	ENST00000461422.1	chr2	201994700-202005384	NA	NA	ENST00000461422.1	0.0480627	-0.446034	TRUE
AC009960.7	Both	ENSG00000233134.1	chr2	203482007-203482350	0.00357025	-0.605932	ENST00000416968.1	0.00486736	-0.60712	FALSE
SDC1	Isoform-Only	ENST00000254351.4	chr2	20400558-20424873	NA	NA	ENST00000254351.4	0.0260322	-0.576199	TRUE
CREB1	Isoform-Only	ENST00000432329.2	chr2	208394616-208468155	NA	NA	ENST00000432329.2	0.0263039	-0.490874	TRUE
PLEKHM3	Whole-Gene-Only	ENSG00000178385.9	chr2	208693027-208890284	0.0234834	0.470595	NA	NA	NA	FALSE
ATIC	Whole-Gene-Only	ENSG00000138363.10	chr2	216176540-216214487	0.00373049	-0.618593	NA	NA	NA	FALSE
FN1	Both	ENSG00000115414.14	chr2	216225163-216300895	0.00160824	-0.610653	ENST00000456923.1	0.00331459	-0.604424	TRUE
FN1	Both	ENSG00000115414.14	chr2	216225163-216300895	0.00160824	-0.610653	ENST00000494446.1	0.0295759	-0.502962	TRUE
MREG	Both	ENSG00000118242.11	chr2	216809213-216898819	0.00474767	-0.612518	ENST00000263268.6	0.0117606	-0.570606	FALSE
TNS1	Isoform-Only	ENST00000171887.4	chr2	218664512-218808851	NA	NA	ENST00000171887.4	0.0261957	-0.509309	FALSE
TMBIM1	Whole-Gene-Only	ENSG00000135926.8	chr2	219138915-219157309	0.0494346	-0.497569	NA	NA	NA	FALSE
RQCD1	Isoform-Only	ENST00000542068.1	chr2	219433431-219461147	NA	NA	ENST00000542068.1	0.031466	-0.558624	FALSE
BCS1L	Whole-Gene-Only	ENSG00000074582.8	chr2	219523487-219528166	0.0458478	-0.41391	NA	NA	NA	FALSE
TUBA4A	Isoform-Only	ENST00000462806.1	chr2	220115916-220118638	NA	NA	ENST00000462806.1	0.00716704	0.611686	FALSE
EPHA4	Whole-Gene-Only	ENSG00000116106.7	chr2	222282747-222438922	0.0215652	0.469563	NA	NA	NA	FALSE
MRPL44	Both	ENSG00000135900.3	chr2	224822121-224832431	0.0166736	-0.556543	ENST00000258383.3	0.0129384	-0.60775	FALSE
RHBDD1	Whole-Gene-Only	ENSG00000144468.12	chr2	227700297-227863931	0.0477543	-0.462802	NA	NA	NA	TRUE
AGFG1	Isoform-Only	ENST00000409171.1	chr2	228337088-228419261	NA	NA	ENST00000409171.1	0.0426259	-0.459138	FALSE
CCL20	Isoform-Only	ENST00000358813.4	chr2	228678570-228682250	NA	NA	ENST00000358813.4	0.0174472	-0.507371	TRUE
SP100	Isoform-Only	ENST00000409824.1	chr2	231280955-231335204	NA	NA	ENST00000409824.1	0.00526134	-0.581805	FALSE
HMGB1P3	Both	ENSG00000250011.1	chr2	231379738-231380353	0.00750226	0.547931	ENST00000502802.1	0.0154321	0.533256	FALSE
ITM2C	Whole-Gene-Only	ENSG00000135916.11	chr2	231729354-231743963	0.0261068	-0.49308	NA	NA	NA	FALSE
EIF4E2	Isoform-Only	ENST00000258416.3	chr2	233414762-233433920	NA	NA	ENST00000258416.3	0.0255923	-0.497867	FALSE
INPP5D	Isoform-Only	ENST00000455936.2	chr2	234054795-234116549	NA	NA	ENST00000455936.2	0.0225191	0.525028	TRUE
SAG	Isoform-Only	ENST00000476500.1	chr2	234216462-234255700	NA	NA	ENST00000476500.1	0.0260353	0.553905	TRUE
COPS8	Isoform-Only	ENST00000409629.1	chr2	237994586-238007318	NA	NA	ENST00000409629.1	0.014815	-0.543654	FALSE
MLPH	Whole-Gene-Only	ENSG00000115648.9	chr2	238394071-238463961	0.0494854	-0.468193	NA	NA	NA	TRUE
UBE2F	Isoform-Only	ENST00000409953.1	chr2	238875723-238950411	NA	NA	ENST00000409953.1	0.0162122	-0.542795	FALSE
ASB1	Whole-Gene-Only	ENSG00000065802.7	chr2	239335383-239360891	0.00668913	-0.594963	NA	NA	NA	FALSE
HDAC4	Whole-Gene-Only	ENSG00000068024.12	chr2	239969864-240323348	0.0444653	0.527316	NA	NA	NA	TRUE
NDUFA10	Isoform-Only	ENST00000404554.1	chr2	240900156-240964723	NA	NA	ENST00000404554.1	0.0184618	-0.426653	TRUE
C2orf54	Isoform-Only	ENST00000402775.2	chr2	241825465-241831452	NA	NA	ENST00000402775.2	0.0354058	-0.480428	FALSE
CLIP4	Both	ENSG00000115295.15	chr2	29320571-29412509	0.0420884	-0.466213	ENST00000320081.5	0.0427582	-0.484016	FALSE
TSSC1	Both	ENSG00000032389.8	chr2	3192696-3381653	0.0198041	-0.570203	ENST00000382125.4	0.00805454	-0.614313	FALSE
CDC42EP3	Whole-Gene-Only	ENSG00000163171.6	chr2	37869032-37965611	0.0452158	0.536281	NA	NA	NA	TRUE
HNRNPLL	Isoform-Only	ENST00000272249.3	chr2	38790650-38818783	NA	NA	ENST00000272249.3	0.00233602	-0.582412	TRUE
MAP4K3	Whole-Gene-Only	ENSG00000011566.10	chr2	39476407-39664453	0.00726594	-0.590596	NA	NA	NA	TRUE
SLC3A1	Whole-Gene-Only	ENSG00000138079.9	chr2	44502599-44548633	0.0326338	0.492223	NA	NA	NA	FALSE
RHOQ	Whole-Gene-Only	ENSG00000119729.6	chr2	46768945-46810260	0.0304509	0.615838	NA	NA	NA	FALSE
FOXN2	Both	ENSG00000170802.11	chr2	48541776-48606433	0.0132187	0.568395	ENST00000340553.3	0.0373472	0.533748	FALSE
PPP1R21	Isoform-Only	ENST00000294952.8	chr2	48667936-48742525	NA	NA	ENST00000294952.8	0.00421615	-0.61158	FALSE
AC009234.1	Both	ENSG00000230327.1	chr2	50815828-50816553	0.0225463	-0.4901	ENST00000457379.1	0.030625	-0.486189	FALSE
MEIS1	Both	ENSG00000143995.15	chr2	66660584-66801001	0.0170752	-0.524839	ENST00000407092.2	0.000432279	-0.693657	FALSE
MEIS1	Both	ENSG00000143995.15	chr2	66660584-66801001	0.0170752	-0.524839	ENST00000488550.1	0.00695256	-0.600973	FALSE
PPP3R1	Whole-Gene-Only	ENSG00000221823.6	chr2	68405989-68483369	0.0298525	0.617519	NA	NA	NA	TRUE
CMPK2	Whole-Gene-Only	ENSG00000134326.7	chr2	6980701-7006766	0.0357004	-0.440054	NA	NA	NA	FALSE
FAM136A	Whole-Gene-Only	ENSG00000035141.3	chr2	70523107-70529222	0.0215682	-0.545976	NA	NA	NA	FALSE
RAB11FIP5	Whole-Gene-Only	ENSG00000135631.11	chr2	73300510-73383849	0.0417834	-0.446917	NA	NA	NA	FALSE
CCT7	Isoform-Only	ENST00000258091.5	chr2	73461366-73480132	NA	NA	ENST00000258091.5	0.0374045	-0.461427	TRUE
MTHFD2	Isoform-Only	ENST00000409804.1	chr2	74425737-74442425	NA	NA	ENST00000409804.1	0.0405363	-0.435444	FALSE
MOGS	Isoform-Only	ENST00000462189.1	chr2	74688197-74690773	NA	NA	ENST00000462189.1	0.021774	-0.533823	TRUE
TGOLN2	Isoform-Only	ENST00000398263.2	chr2	85545150-85555374	NA	NA	ENST00000398263.2	0.0321769	-0.444801	FALSE
ELMOD3	Isoform-Only	ENST00000414593.1	chr2	85584203-85618875	NA	NA	ENST00000414593.1	0.0370663	0.47315	FALSE
RMND5A	Isoform-Only	ENST00000472843.1	chr2	86992636-87000548	NA	NA	ENST00000472843.1	0.049925	-0.457218	FALSE
AC125232.1	Isoform-Only	ENST00000469523.2	chr2	87257800-87303536	NA	NA	ENST00000469523.2	0.0457922	-0.463991	FALSE
AC096579.7	Both	ENSG00000231486.3	chr2	89130700-89165653	0.0181811	-0.505981	ENST00000430694.1	0.0125697	-0.55236	FALSE
ADAM17	Both	ENSG00000151694.8	chr2	9628615-9695921	0.00908466	0.691026	ENST00000310823.3	0.0464765	0.661191	FALSE
ANKRD36C	Both	ENSG00000174501.10	chr2	96514587-96657541	0.00271279	-0.608377	ENST00000488721.1	0.00180787	-0.605046	FALSE
CIAO1	Isoform-Only	ENST00000488633.1	chr2	96931870-96937383	NA	NA	ENST00000488633.1	0.00252056	-0.637533	FALSE
ARID5A	Isoform-Only	ENST00000454558.2	chr2	97203082-97218371	NA	NA	ENST00000454558.2	0.0347276	0.451174	FALSE
AC159540.1	Both	ENSG00000230606.6	chr2	98081083-98099107	0.0476121	-0.430891	ENST00000608120.1	0.00810248	-0.590927	FALSE
MGAT4A	Isoform-Only	ENST00000393487.1	chr2	99235569-99347589	NA	NA	ENST00000393487.1	0.0448611	-0.421226	TRUE
KIAA1211L	Both	ENSG00000196872.6	chr2	99410309-99552722	0.0347159	-0.487847	ENST00000397899.2	0.0363125	-0.502422	FALSE
SDCBP2	Both	ENSG00000125775.10	chr20	1290619-1309883	0.0195749	-0.536949	ENST00000467129.1	0.00468925	-0.645023	FALSE
SIRPD	Whole-Gene-Only	ENSG00000125900.8	chr20	1514897-1539489	0.033031	0.482468	NA	NA	NA	FALSE
SNX5	Isoform-Only	ENST00000490175.1	chr20	17922241-17949443	NA	NA	ENST00000490175.1	0.0422512	-0.452002	FALSE
DTD1	Isoform-Only	ENST00000377452.3	chr20	18568537-18744561	NA	NA	ENST00000377452.3	0.0207583	-0.552883	FALSE
CRNKL1	Isoform-Only	ENST00000490258.1	chr20	20016786-20019255	NA	NA	ENST00000490258.1	0.0265626	0.52308	FALSE
TGM3	Whole-Gene-Only	ENSG00000125780.11	chr20	2276647-2321724	0.0466265	-0.462547	NA	NA	NA	FALSE
EBF4	Both	ENSG00000088881.16	chr20	2673524-2740753	0.012594	-0.553264	ENST00000477287.1	0.0097167	-0.594556	TRUE
TP53INP2	Whole-Gene-Only	ENSG00000078804.8	chr20	33292094-33301243	0.0440341	-0.498466	NA	NA	NA	FALSE
EPB41L1	Whole-Gene-Only	ENSG00000088367.16	chr20	34679426-34820721	0.012114	-0.554738	NA	NA	NA	FALSE
CTNNBL1	Isoform-Only	ENST00000361383.6	chr20	36322408-36500531	NA	NA	ENST00000361383.6	0.00126395	-0.663491	FALSE
TTI1	Whole-Gene-Only	ENSG00000101407.8	chr20	36611409-36661870	0.0220408	0.506246	NA	NA	NA	TRUE
SIGLEC1	Whole-Gene-Only	ENSG00000088827.8	chr20	3667617-3687775	0.00406263	-0.55719	NA	NA	NA	FALSE
TGM2	Both	ENSG00000198959.7	chr20	36756863-36794980	0.0374643	-0.498223	ENST00000469269.1	0.0226911	-0.597945	TRUE
FAM83D	Both	ENSG00000101447.9	chr20	37554955-37581703	0.0365129	-0.46826	ENST00000217429.4	0.0361993	-0.489324	FALSE
DHX35	Whole-Gene-Only	ENSG00000101452.10	chr20	37590942-37668366	0.0246788	-0.521219	NA	NA	NA	FALSE
MAFB	Whole-Gene-Only	ENSG00000204103.2	chr20	39314488-39317880	0.0377117	-0.513505	NA	NA	NA	FALSE
L3MBTL1	Whole-Gene-Only	ENSG00000185513.10	chr20	42136320-42179590	0.0340298	-0.476799	NA	NA	NA	FALSE
SDC4	Both	ENSG00000124145.5	chr20	43953928-43977064	0.0163851	-0.546998	ENST00000372733.3	0.02606	-0.551542	TRUE
ZSWIM3	Whole-Gene-Only	ENSG00000132801.5	chr20	44486256-44507761	0.0383375	-0.463978	NA	NA	NA	FALSE
CD40	Whole-Gene-Only	ENSG00000101017.9	chr20	44746911-44758502	0.0286293	-0.470822	NA	NA	NA	TRUE
ZFAS1	Isoform-Only	ENST00000371743.3	chr20	47894715-47905797	NA	NA	ENST00000371743.3	0.0465715	0.443183	FALSE
ZFAS1	Isoform-Only	ENST00000441722.1	chr20	47894715-47905797	NA	NA	ENST00000441722.1	0.0255192	0.491734	FALSE
ADNP	Isoform-Only	ENST00000396032.3	chr20	49506840-49547958	NA	NA	ENST00000396032.3	0.0310515	-0.48532	TRUE
TFAP2C	Both	ENSG00000087510.5	chr20	55204358-55214339	0.0287748	-0.473088	ENST00000201031.2	0.00952143	-0.568127	FALSE
MTND1P9	Both	ENSG00000228995.1	chr20	55932482-55933425	0.037331	-0.46445	ENST00000453775.1	0.0415872	-0.489366	FALSE
MTRNR2L3	Both	ENSG00000256222.1	chr20	55933496-55934878	0.0177746	-0.567973	ENST00000543500.1	0.0236348	-0.610173	FALSE
RAE1	Isoform-Only	ENST00000462438.1	chr20	55946190-55953519	NA	NA	ENST00000462438.1	0.0216866	0.507313	TRUE
RBM38	Both	ENSG00000132819.12	chr20	55966463-55984389	0.0390284	0.462237	ENST00000344785.6	0.0337337	0.495332	TRUE
ZBP1	Isoform-Only	ENST00000395822.3	chr20	56178902-56195632	NA	NA	ENST00000395822.3	0.0348341	-0.463927	TRUE
GNAS	Isoform-Only	ENST00000371081.1	chr20	57466771-57475465	NA	NA	ENST00000371081.1	0.00632799	-0.552243	TRUE
FERMT1	Isoform-Only	ENST00000478194.1	chr20	6055492-6074819	NA	NA	ENST00000478194.1	0.0314843	-0.48572	FALSE
EEF1A2	Isoform-Only	ENST00000298049.7	chr20	62119366-62129187	NA	NA	ENST00000298049.7	0.0160569	-0.564568	FALSE
OPRL1	Both	ENSG00000125510.11	chr20	62711526-62731996	0.0318185	0.45951	ENST00000355631.4	0.0406455	0.455761	TRUE
SLC52A3	Both	ENSG00000101276.10	chr20	740724-749131	0.0252812	-0.492607	ENST00000217254.7	0.000700455	-0.707732	FALSE
MRPL39	Whole-Gene-Only	ENSG00000154719.9	chr21	26957968-26979829	0.0252756	-0.479852	NA	NA	NA	FALSE
AP000253.1	Whole-Gene-Only	ENSG00000234509.1	chr21	33025906-33031813	0.0222693	0.514366	NA	NA	NA	FALSE
RUNX1	Isoform-Only	ENST00000437180.1	chr21	36160098-36421595	NA	NA	ENST00000437180.1	0.0186396	-0.528247	TRUE
HLCS	Isoform-Only	ENST00000336648.4	chr21	38123189-38362536	NA	NA	ENST00000336648.4	0.00371287	-0.5517	FALSE
PSMG1	Whole-Gene-Only	ENSG00000183527.7	chr21	40546695-40555777	0.00631521	-0.589948	NA	NA	NA	FALSE
FAM3B	Whole-Gene-Only	ENSG00000183844.12	chr21	42676139-42729358	0.0448463	-0.470523	NA	NA	NA	FALSE
TMPRSS2	Whole-Gene-Only	ENSG00000184012.7	chr21	42836478-42903043	0.041708	-0.473883	NA	NA	NA	FALSE
SIK1	Both	ENSG00000142178.7	chr21	44834395-44847008	0.0282764	-0.517972	ENST00000270162.6	0.0412976	-0.526202	FALSE
ADARB1	Whole-Gene-Only	ENSG00000197381.11	chr21	46493768-46646478	0.0311222	-0.44206	NA	NA	NA	TRUE
MCM3AP-AS1	Whole-Gene-Only	ENSG00000215424.5	chr21	47649131-47679304	0.0399119	0.46021	NA	NA	NA	FALSE
PRMT2	Isoform-Only	ENST00000397637.1	chr21	48055562-48084863	NA	NA	ENST00000397637.1	0.020343	0.531249	FALSE
FAM32B	Both	ENSG00000203416.2	chr22	17694618-17695045	0.0173632	0.549959	ENST00000344033.4	0.0416362	0.539688	FALSE
ATP6V1E1	Isoform-Only	ENST00000253413.5	chr22	18074902-18111584	NA	NA	ENST00000253413.5	0.00513944	-0.765206	FALSE
DGCR14	Isoform-Only	ENST00000472073.1	chr22	19121481-19132146	NA	NA	ENST00000472073.1	0.0487222	-0.463366	FALSE
2017-09-05	Whole-Gene-Only	ENSG00000184702.13	chr22	19701987-19712295	0.0437788	0.464186	NA	NA	NA	FALSE
AC006547.13	Whole-Gene-Only	ENSG00000236540.3	chr22	20050503-20058066	0.0111195	0.5678	NA	NA	NA	FALSE
PI4KAP1	Isoform-Only	ENST00000455715.1	chr22	20383524-20387732	NA	NA	ENST00000455715.1	0.00597437	-0.607353	FALSE
UBE2L3	Isoform-Only	ENST00000458578.2	chr22	21903736-21976541	NA	NA	ENST00000458578.2	0.0361639	-0.491293	TRUE
PPM1F	Whole-Gene-Only	ENSG00000100034.9	chr22	22273793-22307209	0.0440682	0.484857	NA	NA	NA	TRUE
GUSBP11	Isoform-Only	ENST00000451837.1	chr22	23980674-24059508	NA	NA	ENST00000451837.1	0.0270873	0.503931	FALSE
MTND1P13	Both	ENSG00000232014.1	chr22	24347904-24349416	0.0266299	-0.504815	ENST00000421902.1	0.0344292	-0.523052	FALSE
CABIN1	Both	ENSG00000099991.12	chr22	24407642-24574596	0.0101189	0.56225	ENST00000337989.7	0.0209041	0.542334	TRUE
SUSD2	Whole-Gene-Only	ENSG00000099994.10	chr22	24577227-24585078	0.0396212	0.466046	NA	NA	NA	FALSE
SPECC1L	Isoform-Only	ENST00000437398.1	chr22	24666786-24813707	NA	NA	ENST00000437398.1	0.000287506	-0.708753	FALSE
GGT1	Both	ENSG00000100031.14	chr22	24979718-25024972	0.0244932	0.496818	ENST00000425895.1	0.00527588	0.609133	FALSE
CRYBB2P1	Isoform-Only	ENST00000609084.1	chr22	25855943-25857635	NA	NA	ENST00000609084.1	0.0444251	-0.473058	FALSE
CTA-445C9.15	Whole-Gene-Only	ENSG00000260065.1	chr22	26917949-26921002	0.0480069	0.452354	NA	NA	NA	FALSE
TPST2	Whole-Gene-Only	ENSG00000128294.11	chr22	26921458-26992681	0.03655	0.483631	NA	NA	NA	TRUE
AP1B1	Isoform-Only	ENST00000405198.1	chr22	29723854-29763264	NA	NA	ENST00000405198.1	0.0311645	-0.488073	FALSE
SEC14L2	Whole-Gene-Only	ENSG00000100003.13	chr22	30792846-30821305	0.0251708	-0.504305	NA	NA	NA	TRUE
MTFP1	Whole-Gene-Only	ENSG00000242114.1	chr22	30821518-30825045	0.0464941	-0.445446	NA	NA	NA	FALSE
DUSP18	Whole-Gene-Only	ENSG00000167065.9	chr22	31048038-31063877	0.0283523	0.506857	NA	NA	NA	TRUE
CTA-963H5.5	Both	ENSG00000250318.1	chr22	31049864-31050801	0.0042968	0.602935	ENST00000510957.1	0.0078754	0.608812	FALSE
PATZ1	Isoform-Only	ENST00000351933.4	chr22	31721795-31742218	NA	NA	ENST00000351933.4	0.0118757	-0.563875	FALSE
DRG1	Isoform-Only	ENST00000469673.1	chr22	31822499-31830141	NA	NA	ENST00000469673.1	0.0102754	-0.598614	FALSE
EIF4ENIF1	Isoform-Only	ENST00000495101.1	chr22	31835351-31847246	NA	NA	ENST00000495101.1	0.0422977	0.503532	TRUE
RTCB	Both	ENSG00000100220.7	chr22	32783569-32808242	0.00101502	-0.744371	ENST00000216038.5	0.00111079	-0.767497	FALSE
APOL2	Isoform-Only	ENST00000451256.2	chr22	36623388-36635573	NA	NA	ENST00000451256.2	0.0135735	0.546062	FALSE
CSF2RBP1	Whole-Gene-Only	ENSG00000232254.1	chr22	37346571-37349764	0.0235557	0.509115	NA	NA	NA	FALSE
CYTH4	Isoform-Only	ENST00000469886.1	chr22	37678556-37694443	NA	NA	ENST00000469886.1	0.0263633	0.508	FALSE
NOL12	Isoform-Only	ENST00000359114.4	chr22	38082330-38089483	NA	NA	ENST00000359114.4	0.0413837	-0.487952	FALSE
H1F0	Whole-Gene-Only	ENSG00000189060.4	chr22	38201114-38203442	0.046162	-0.475281	NA	NA	NA	FALSE
APOBEC3B	Isoform-Only	ENST00000335760.5	chr22	39378411-39388766	NA	NA	ENST00000335760.5	0.0390774	-0.463309	FALSE
MGAT3	Both	ENSG00000128268.11	chr22	39853349-39888199	0.0396281	-0.448359	ENST00000341184.6	0.0484355	-0.453767	FALSE
TNRC6B	Isoform-Only	ENST00000335727.9	chr22	40573946-40731812	NA	NA	ENST00000335727.9	0.0406143	0.462556	TRUE
TEF	Whole-Gene-Only	ENSG00000167074.10	chr22	41763337-41795330	0.0194396	-0.484328	NA	NA	NA	TRUE
NHP2L1	Isoform-Only	ENST00000355257.3	chr22	42069934-42084913	NA	NA	ENST00000355257.3	0.0404838	-0.393312	FALSE
FAM109B	Whole-Gene-Only	ENSG00000177096.4	chr22	42470255-42475445	0.0495076	-0.417081	NA	NA	NA	FALSE
NDUFA6	Isoform-Only	ENST00000470753.1	chr22	42482120-42483339	NA	NA	ENST00000470753.1	0.0140825	-0.554535	TRUE
NDUFA6-AS1	Both	ENSG00000237037.5	chr22	42486935-42535286	0.000228043	-0.779745	ENST00000416037.2	0.00532514	-0.654166	TRUE
PARVB	Isoform-Only	ENST00000404989.1	chr22	44464941-44565064	NA	NA	ENST00000404989.1	0.030454	-0.395938	FALSE
LINC00899	Whole-Gene-Only	ENSG00000231711.2	chr22	46435787-46440733	0.0254277	0.513625	NA	NA	NA	FALSE
FLJ27365	Both	ENSG00000197182.8	chr22	46449749-46509808	0.0193423	0.52741	ENST00000360737.3	0.0353601	0.508369	FALSE
TBC1D22A	Isoform-Only	ENST00000441162.1	chr22	47159639-47569735	NA	NA	ENST00000441162.1	0.0288917	-0.450743	FALSE
TRABD	Isoform-Only	ENST00000472677.1	chr22	50635322-50637140	NA	NA	ENST00000472677.1	0.0389523	0.432474	FALSE
KLHDC7B	Both	ENSG00000130487.4	chr22	50986462-50989451	0.0123364	-0.494639	ENST00000395676.2	0.018747	-0.504055	FALSE
CHKB	Isoform-Only	ENST00000468532.1	chr22	51017879-51020887	NA	NA	ENST00000468532.1	0.00250208	-0.65735	TRUE
EMC3	Both	ENSG00000125037.8	chr3	10004221-10052800	0.0354952	-0.520328	ENST00000245046.2	0.0112853	-0.656159	FALSE
EMC3	Both	ENSG00000125037.8	chr3	10004221-10052800	0.0354952	-0.520328	ENST00000487465.1	0.0411158	0.494283	FALSE
ZBTB11	Whole-Gene-Only	ENSG00000066422.4	chr3	101367733-101396339	0.0469378	0.399353	NA	NA	NA	FALSE
NFKBIZ	Both	ENSG00000144802.7	chr3	101546835-101579866	0.00723938	0.668104	ENST00000465476.1	0.0465543	0.484107	FALSE
NFKBIZ	Both	ENSG00000144802.7	chr3	101546835-101579866	0.00723938	0.668104	ENST00000491281.1	0.0126594	0.575705	FALSE
NFKBIZ	Both	ENSG00000144802.7	chr3	101546835-101579866	0.00723938	0.668104	ENST00000495089.1	0.0188295	0.634937	FALSE
IFT57	Isoform-Only	ENST00000264538.3	chr3	107879659-107941417	NA	NA	ENST00000264538.3	0.00839416	-0.596479	FALSE
DZIP3	Both	ENSG00000198919.8	chr3	108308529-108413693	0.0245931	-0.489156	ENST00000361582.3	0.0329306	-0.495651	FALSE
HRH1	Both	ENSG00000196639.6	chr3	11178779-11305243	0.0096083	-0.583642	ENST00000431010.2	0.0168456	-0.55596	TRUE
RP11-572C15.6	Whole-Gene-Only	ENSG00000272761.1	chr3	112315641-112320749	0.0234053	0.515181	NA	NA	NA	FALSE
CD80	Isoform-Only	ENST00000264246.3	chr3	119243140-119278449	NA	NA	ENST00000264246.3	0.0498297	-0.449348	TRUE
FSTL1	Whole-Gene-Only	ENSG00000163430.5	chr3	120111140-120170100	0.0287607	-0.486026	NA	NA	NA	TRUE
KALRN	Whole-Gene-Only	ENSG00000160145.11	chr3	123798870-124445172	0.045044	-0.446907	NA	NA	NA	TRUE
TSEN2	Whole-Gene-Only	ENSG00000154743.13	chr3	12525931-12581122	0.00326009	-0.541061	NA	NA	NA	FALSE
TMEM40	Isoform-Only	ENST00000435218.2	chr3	12775415-12800758	NA	NA	ENST00000435218.2	0.025696	-0.539113	FALSE
CNBP	Isoform-Only	ENST00000504813.1	chr3	128888412-128902765	NA	NA	ENST00000504813.1	0.0303994	-0.480667	TRUE
ASTE1	Whole-Gene-Only	ENSG00000034533.7	chr3	130732719-130746493	0.0412684	-0.445705	NA	NA	NA	FALSE
ACPP	Both	ENSG00000014257.11	chr3	132036211-132087142	0.011967	0.602999	ENST00000336375.5	0.0261717	0.566876	FALSE
AMOTL2	Both	ENSG00000114019.10	chr3	134074716-134094321	0.0130865	-0.572199	ENST00000422605.2	0.0017396	-0.658938	FALSE
CEP63	Isoform-Only	ENST00000514678.1	chr3	134266229-134293855	NA	NA	ENST00000514678.1	0.00217641	0.68453	TRUE
EPHB1	Isoform-Only	ENST00000467013.1	chr3	134316643-134319961	NA	NA	ENST00000467013.1	0.0206341	0.552414	TRUE
KY	Whole-Gene-Only	ENSG00000174611.7	chr3	134321980-134370478	0.0156327	0.552141	NA	NA	NA	FALSE
PCCB	Whole-Gene-Only	ENSG00000114054.9	chr3	135969148-136056738	0.0430838	0.460375	NA	NA	NA	FALSE
ZBTB38	Isoform-Only	ENST00000514251.1	chr3	141106654-141168634	NA	NA	ENST00000514251.1	0.0290984	-0.543974	FALSE
SLC6A6	Isoform-Only	ENST00000360861.3	chr3	14444106-14530855	NA	NA	ENST00000360861.3	0.0497349	0.430481	TRUE
CPA3	Whole-Gene-Only	ENSG00000163751.3	chr3	148583043-148614983	0.0340592	-0.474834	NA	NA	NA	FALSE
ARHGEF26	Both	ENSG00000114790.8	chr3	153838792-153975616	0.049026	-0.442431	ENST00000483068.1	0.0229498	-0.520354	FALSE
DHX36	Isoform-Only	ENST00000495598.1	chr3	153993818-153995624	NA	NA	ENST00000495598.1	0.0358923	-0.540169	TRUE
BTD	Whole-Gene-Only	ENSG00000169814.8	chr3	15642848-15687329	0.0495329	0.45847	NA	NA	NA	FALSE
CCNL1	Isoform-Only	ENST00000474539.1	chr3	156865585-156871617	NA	NA	ENST00000474539.1	0.0459118	0.482669	TRUE
PTX3	Both	ENSG00000163661.3	chr3	157154578-157161417	0.000719035	0.599716	ENST00000295927.3	0.00217816	0.600652	TRUE
OXNAD1	Whole-Gene-Only	ENSG00000154814.9	chr3	16306706-16391806	0.0385323	-0.467753	NA	NA	NA	FALSE
RFTN1	Isoform-Only	ENST00000432519.1	chr3	16357352-16524372	NA	NA	ENST00000432519.1	0.0135799	-0.596444	FALSE
FNDC3B	Isoform-Only	ENST00000476794.1	chr3	171866325-171905008	NA	NA	ENST00000476794.1	0.0115315	-0.530335	FALSE
ACTL6A	Whole-Gene-Only	ENSG00000136518.12	chr3	179280668-179306196	0.00514697	-0.633679	NA	NA	NA	FALSE
MRPL47	Isoform-Only	ENST00000392659.2	chr3	179306619-179322437	NA	NA	ENST00000392659.2	0.0458242	-0.451615	FALSE
PARL	Isoform-Only	ENST00000317096.4	chr3	183547173-183602695	NA	NA	ENST00000317096.4	0.0140007	-0.549201	TRUE
EIF2B5	Isoform-Only	ENST00000465218.2	chr3	183860363-183863093	NA	NA	ENST00000465218.2	0.00152765	-0.643	TRUE
EHHADH	Whole-Gene-Only	ENSG00000113790.6	chr3	184908412-184999778	0.0327621	-0.477163	NA	NA	NA	TRUE
MAP3K13	Whole-Gene-Only	ENSG00000073803.9	chr3	185000729-185206885	0.0126116	-0.559676	NA	NA	NA	TRUE
TMEM41A	Both	ENSG00000163900.6	chr3	185194284-185216845	0.0268574	-0.499173	ENST00000421852.1	0.011077	-0.602888	FALSE
RP11-573D15.2	Whole-Gene-Only	ENSG00000232233.1	chr3	186528669-186543310	0.0484207	0.443015	NA	NA	NA	FALSE
TPRG1	Whole-Gene-Only	ENSG00000188001.5	chr3	188665003-189043093	0.0441076	-0.467526	NA	NA	NA	FALSE
CCDC50	Both	ENSG00000152492.9	chr3	191046866-191116459	0.0468156	-0.463489	ENST00000392456.3	0.00578826	-0.634929	FALSE
OPA1	Isoform-Only	ENST00000361150.2	chr3	193310933-193415599	NA	NA	ENST00000361150.2	0.0368299	-0.469879	TRUE
ATP13A3	Whole-Gene-Only	ENSG00000133657.10	chr3	194123401-194219093	0.0472847	-0.505524	NA	NA	NA	FALSE
LINC00969	Isoform-Only	ENST00000445707.1	chr3	195427192-195438745	NA	NA	ENST00000445707.1	0.00369416	-0.650715	FALSE
MUC4	Both	ENSG00000145113.17	chr3	195473636-195539148	0.0423233	-0.457067	ENST00000467235.1	0.0302387	-0.477124	FALSE
RP11-480A16.1	Both	ENSG00000260261.1	chr3	195676059-195679566	0.0486789	-0.42796	ENST00000570130.1	0.0437973	-0.454168	FALSE
SDHAP1	Isoform-Only	ENST00000427841.1	chr3	195686792-195717150	NA	NA	ENST00000427841.1	0.0445223	-0.417346	FALSE
PIGX	Whole-Gene-Only	ENSG00000163964.9	chr3	196366646-196462878	0.0180101	0.567456	NA	NA	NA	FALSE
NCBP2	Isoform-Only	ENST00000427641.2	chr3	196662305-196669431	NA	NA	ENST00000427641.2	0.0170803	-0.536087	FALSE
UBE2E2	Whole-Gene-Only	ENSG00000182247.5	chr3	23244511-23633284	0.000771705	-0.723015	NA	NA	NA	FALSE
WDR48	Isoform-Only	ENST00000466405.1	chr3	39131059-39138155	NA	NA	ENST00000466405.1	0.0294552	-0.513274	FALSE
GORASP1	Isoform-Only	ENST00000453680.1	chr3	39138156-39149060	NA	NA	ENST00000453680.1	0.00298095	-0.625367	TRUE
RPSA	Isoform-Only	ENST00000301821.6	chr3	39448180-39454033	NA	NA	ENST00000301821.6	0.00644012	-0.548222	TRUE
LARS2	Whole-Gene-Only	ENSG00000011376.5	chr3	45429998-45590913	0.025604	-0.518432	NA	NA	NA	TRUE
XCR1	Both	ENSG00000173578.6	chr3	46058516-46069234	0.005594	-0.562916	ENST00000309285.3	0.00829356	-0.564565	FALSE
FLT1P1	Whole-Gene-Only	ENSG00000229515.1	chr3	46183850-46185169	0.0473851	0.453196	NA	NA	NA	FALSE
CCR5	Isoform-Only	ENST00000292303.4	chr3	46412345-46417697	NA	NA	ENST00000292303.4	0.00277242	-0.652391	FALSE
CCRL2	Both	ENSG00000121797.9	chr3	46448654-46454488	0.0181394	-0.577851	ENST00000400882.2	0.0146223	-0.544891	FALSE
KIF9	Whole-Gene-Only	ENSG00000088727.8	chr3	47269516-47324941	0.000306158	-0.749072	NA	NA	NA	FALSE
MAP4	Isoform-Only	ENST00000395734.3	chr3	47892186-48130329	NA	NA	ENST00000395734.3	0.000938793	-0.655887	FALSE
CAMP	Both	ENSG00000164047.3	chr3	48264837-48266981	0.0110646	0.527084	ENST00000576243.1	0.0145952	0.537281	TRUE
PFKFB4	Whole-Gene-Only	ENSG00000114268.7	chr3	48555117-48599448	0.0304153	0.521634	NA	NA	NA	FALSE
USP19	Isoform-Only	ENST00000398888.2	chr3	49146108-49158371	NA	NA	ENST00000398888.2	0.00334259	-0.633983	FALSE
GMPPB	Both	ENSG00000173540.8	chr3	49754277-49761384	0.00690327	-0.603972	ENST00000308375.6	0.0318706	-0.508557	FALSE
RBM5	Isoform-Only	ENST00000475590.1	chr3	50151462-50154812	NA	NA	ENST00000475590.1	0.0250872	0.503937	FALSE
BHLHE40	Whole-Gene-Only	ENSG00000134107.4	chr3	5020801-5027008	0.0449912	-0.552588	NA	NA	NA	TRUE
GNAI2	Isoform-Only	ENST00000468422.1	chr3	50290586-50294123	NA	NA	ENST00000468422.1	0.0200355	0.547235	TRUE
IFRD2	Whole-Gene-Only	ENSG00000214706.6	chr3	50325163-50330349	0.0100761	-0.586378	NA	NA	NA	FALSE
GNL3	Both	ENSG00000163938.12	chr3	52715172-52728508	0.0486084	-0.474778	ENST00000418458.1	0.000140181	-0.74983	TRUE
TKT	Isoform-Only	ENST00000460343.1	chr3	53259668-53269623	NA	NA	ENST00000460343.1	0.00863757	0.603371	TRUE
WNT5A	Whole-Gene-Only	ENSG00000114251.9	chr3	55499743-55523973	0.0359835	-0.424567	NA	NA	NA	FALSE
UBA3	Isoform-Only	ENST00000349511.4	chr3	69103881-69129559	NA	NA	ENST00000349511.4	0.0335452	-0.479297	FALSE
RAD18	Isoform-Only	ENST00000264926.2	chr3	8918760-9005186	NA	NA	ENST00000264926.2	0.034006	-0.51158	TRUE
FILIP1L	Both	ENSG00000168386.14	chr3	99548985-99833357	0.0317162	-0.474239	ENST00000383694.2	0.0104085	-0.51563	FALSE
PRRT3	Isoform-Only	ENST00000412055.1	chr3	9987226-9994078	NA	NA	ENST00000412055.1	0.0477401	-0.47574	FALSE
H2AFZ	Whole-Gene-Only	ENSG00000164032.7	chr4	100869243-100871545	0.0134971	0.617646	NA	NA	NA	TRUE
BDH2	Whole-Gene-Only	ENSG00000164039.10	chr4	104000592-104021040	0.0165802	-0.517867	NA	NA	NA	FALSE
PAPSS1	Isoform-Only	ENST00000265174.4	chr4	108534822-108641608	NA	NA	ENST00000265174.4	0.0385888	-0.532072	FALSE
PITX2	Isoform-Only	ENST00000607868.1	chr4	111538585-111539982	NA	NA	ENST00000607868.1	0.0262755	-0.497951	FALSE
HS3ST1	Both	ENSG00000002587.5	chr4	11394774-11431389	0.0196059	-0.56154	ENST00000002596.5	0.0262817	-0.581678	FALSE
SPON2	Whole-Gene-Only	ENSG00000159674.7	chr4	1160720-1202750	0.0306278	0.514743	NA	NA	NA	FALSE
MTRNR2L13	Both	ENSG00000270394.1	chr4	117220016-117221520	0.0314435	-0.476073	ENST00000604093.1	0.030683	-0.507276	FALSE
SNHG8	Whole-Gene-Only	ENSG00000269893.2	chr4	119199864-119200978	0.0269152	-0.458239	NA	NA	NA	FALSE
CTBP1	Isoform-Only	ENST00000503594.1	chr4	1205473-1208250	NA	NA	ENST00000503594.1	0.0360986	-0.498085	FALSE
TBC1D9	Isoform-Only	ENST00000442267.2	chr4	141541919-141677274	NA	NA	ENST00000442267.2	0.0457874	-0.510757	FALSE
ABCE1	Isoform-Only	ENST00000296577.4	chr4	146019084-146050331	NA	NA	ENST00000296577.4	0.0322783	-0.499879	FALSE
ZNF827	Both	ENSG00000151612.11	chr4	146678779-146859787	0.0312779	-0.459099	ENST00000508784.1	0.0303969	-0.488779	FALSE
SLC10A7	Whole-Gene-Only	ENSG00000120519.10	chr4	147175127-147443123	0.0176901	-0.530386	NA	NA	NA	FALSE
ARHGAP10	Both	ENSG00000071205.7	chr4	148653214-148993931	0.0220547	-0.534434	ENST00000336498.3	0.0250123	-0.522154	FALSE
NR3C2	Whole-Gene-Only	ENSG00000151623.10	chr4	148999913-149365850	0.00101866	-0.685691	NA	NA	NA	TRUE
TMEM154	Both	ENSG00000170006.7	chr4	153539784-153601317	0.0145414	0.623348	ENST00000304385.3	0.035125	0.628405	FALSE
FHDC1	Whole-Gene-Only	ENSG00000137460.4	chr4	153857504-153900848	0.0471326	0.427781	NA	NA	NA	FALSE
MTND1P22	Both	ENSG00000251407.1	chr4	156384025-156384975	0.0223208	-0.524447	ENST00000510572.1	0.0331061	-0.537147	FALSE
CTSO	Both	ENSG00000256043.2	chr4	156845270-156875069	0.0426275	-0.500048	ENST00000433477.3	0.0476955	-0.500882	FALSE
RP11-205M3.3	Both	ENSG00000248319.1	chr4	170838912-170897053	0.0180831	0.54295	ENST00000508313.1	0.0438842	0.543991	FALSE
AC016773.1	Both	ENSG00000218422.2	chr4	1741078-1743830	0.0194207	0.520147	ENST00000404054.2	0.0317151	0.510824	FALSE
HPGD	Isoform-Only	ENST00000296522.6	chr4	175411328-175444049	NA	NA	ENST00000296522.6	0.00676544	-0.570937	TRUE
SPCS3	Isoform-Only	ENST00000507678.1	chr4	177241142-177249557	NA	NA	ENST00000507678.1	0.00432791	0.654434	FALSE
DCTD	Whole-Gene-Only	ENSG00000129187.10	chr4	183811213-183839089	0.0345174	-0.575295	NA	NA	NA	FALSE
CDKN2AIP	Whole-Gene-Only	ENSG00000168564.5	chr4	184365744-184369351	0.026109	-0.500209	NA	NA	NA	TRUE
RP11-701P16.2	Whole-Gene-Only	ENSG00000251139.1	chr4	185734773-185742443	0.0284683	0.496642	NA	NA	NA	FALSE
PDLIM3	Whole-Gene-Only	ENSG00000154553.9	chr4	186422851-186456766	0.0381126	-0.458483	NA	NA	NA	TRUE
SORBS2	Both	ENSG00000154556.13	chr4	186506598-186877806	0.0285451	-0.501222	ENST00000448662.2	0.0244073	-0.528576	TRUE
PPARGC1A	Both	ENSG00000109819.4	chr4	23756664-23905712	0.0177144	-0.506262	ENST00000264867.2	0.0401843	-0.460747	TRUE
CCDC149	Isoform-Only	ENST00000504487.1	chr4	24807739-24914508	NA	NA	ENST00000504487.1	0.0399533	-0.479044	FALSE
NOP14-AS1	Whole-Gene-Only	ENSG00000249673.2	chr4	2936626-2963465	0.0478253	-0.469487	NA	NA	NA	FALSE
C4orf19	Isoform-Only	ENST00000284437.6	chr4	37585855-37593448	NA	NA	ENST00000284437.6	0.0348706	-0.443958	FALSE
TLR10	Whole-Gene-Only	ENSG00000174123.6	chr4	38773860-38784611	0.00757057	0.635141	NA	NA	NA	FALSE
TLR1	Isoform-Only	ENST00000510552.1	chr4	38792298-38796254	NA	NA	ENST00000510552.1	0.0429525	0.472047	FALSE
UBE2K	Isoform-Only	ENST00000445950.2	chr4	39699796-39781603	NA	NA	ENST00000445950.2	0.0247412	-0.494059	TRUE
ATP8A1	Whole-Gene-Only	ENSG00000124406.12	chr4	42410390-42659122	0.0486788	0.4755	NA	NA	NA	TRUE
STX18	Isoform-Only	ENST00000515687.1	chr4	4421061-4425550	NA	NA	ENST00000515687.1	0.0092743	-0.589655	TRUE
MTND6P16	Both	ENSG00000249893.1	chr4	65474623-65475142	0.0220138	-0.520289	ENST00000504006.1	0.0329146	-0.504315	FALSE
MRFAP1L1	Isoform-Only	ENST00000500563.2	chr4	6709428-6711554	NA	NA	ENST00000500563.2	0.00823939	-0.581019	FALSE
TBC1D14	Isoform-Only	ENST00000410031.1	chr4	6955947-7034841	NA	NA	ENST00000410031.1	0.0196398	-0.504781	FALSE
GRPEL1	Isoform-Only	ENST00000509696.1	chr4	7062415-7066068	NA	NA	ENST00000509696.1	0.0439438	-0.480657	FALSE
SMR3B	Both	ENSG00000171201.6	chr4	71235810-71255961	0.0345166	-0.466568	ENST00000304915.3	0.0341147	-0.484642	FALSE
IGJ	Both	ENSG00000132465.6	chr4	71521258-71547534	0.0113821	-0.523643	ENST00000254801.4	0.00809235	-0.580338	FALSE
RUFY3	Isoform-Only	ENST00000226328.4	chr4	71587728-71659274	NA	NA	ENST00000226328.4	0.0349101	-0.470122	FALSE
GRSF1	Isoform-Only	ENST00000506453.1	chr4	71686416-71698934	NA	NA	ENST00000506453.1	0.0311923	-0.509293	FALSE
COX18	Isoform-Only	ENST00000449739.2	chr4	73921797-73935458	NA	NA	ENST00000449739.2	0.0251487	-0.513162	FALSE
CXCL5	Both	ENSG00000163735.6	chr4	74861359-74864496	0.00579514	-0.545813	ENST00000296027.4	0.00694959	-0.568516	TRUE
CXCL3	Both	ENSG00000163734.4	chr4	74902306-74904524	0.0108259	-0.586705	ENST00000296026.4	0.00214421	-0.630219	FALSE
SHROOM3	Both	ENSG00000138771.10	chr4	77356253-77704406	0.0337816	-0.487852	ENST00000296043.6	0.0252429	-0.540398	TRUE
CCNG2	Isoform-Only	ENST00000509972.1	chr4	78079579-78086163	NA	NA	ENST00000509972.1	0.036562	-0.440174	FALSE
CXCL13	Both	ENSG00000156234.7	chr4	78432907-78532988	0.0353589	-0.446685	ENST00000286758.4	0.0361432	-0.463783	FALSE
PRDM8	Isoform-Only	ENST00000504452.1	chr4	81105439-81125483	NA	NA	ENST00000504452.1	0.0416157	-0.423319	FALSE
RASGEF1B	Whole-Gene-Only	ENSG00000138670.12	chr4	82347547-82965397	0.0277253	-0.510672	NA	NA	NA	TRUE
ENOPH1	Whole-Gene-Only	ENSG00000145293.10	chr4	83351715-83382244	0.0255892	-0.515353	NA	NA	NA	FALSE
SEC31A	Whole-Gene-Only	ENSG00000138674.12	chr4	83739814-83822319	0.0350494	-0.529378	NA	NA	NA	TRUE
SPP1	Both	ENSG00000118785.9	chr4	88896819-88904562	0.000898093	-0.641093	ENST00000237623.7	0.00628256	-0.574943	TRUE
SPP1	Both	ENSG00000118785.9	chr4	88896819-88904562	0.000898093	-0.641093	ENST00000395080.3	0.0108776	-0.568157	TRUE
SNCA	Whole-Gene-Only	ENSG00000145335.11	chr4	90645250-90759466	0.00403682	-0.628106	NA	NA	NA	TRUE
PDLIM5	Both	ENSG00000163110.10	chr4	95373037-95589377	0.0340194	-0.490853	ENST00000508216.1	0.0423527	-0.450516	TRUE
PDLIM5	Both	ENSG00000163110.10	chr4	95373037-95589377	0.0340194	-0.490853	ENST00000511767.1	0.0155528	-0.546307	TRUE
SLCO4C1	Whole-Gene-Only	ENSG00000173930.8	chr5	101569690-101632253	0.0406735	0.467755	NA	NA	NA	TRUE
ROPN1L	Whole-Gene-Only	ENSG00000145491.7	chr5	10441636-10472141	0.0389102	0.464221	NA	NA	NA	FALSE
NREP	Isoform-Only	ENST00000257435.7	chr5	111064993-111092955	NA	NA	ENST00000257435.7	0.0389695	-0.494953	FALSE
ZNF608	Whole-Gene-Only	ENSG00000168916.11	chr5	123972608-124084500	0.0332674	0.489561	NA	NA	NA	FALSE
PRRC1	Both	ENSG00000164244.16	chr5	126853301-126890781	0.0171454	-0.571236	ENST00000296666.8	0.0245482	-0.506451	FALSE
ISOC1	Both	ENSG00000066583.7	chr5	128430444-128449721	0.00774196	0.54733	ENST00000173527.5	0.0416622	0.46955	FALSE
KIF3A	Whole-Gene-Only	ENSG00000131437.11	chr5	132028320-132073330	0.00936599	0.53273	NA	NA	NA	TRUE
ZCCHC10	Isoform-Only	ENST00000324170.3	chr5	132332677-132362296	NA	NA	ENST00000324170.3	0.0428993	-0.465417	FALSE
MTND5P11	Both	ENSG00000248923.1	chr5	134260338-134262149	0.0402251	-0.478411	ENST00000511037.1	0.0499191	-0.497601	FALSE
CTC-349C3.1	Whole-Gene-Only	ENSG00000224186.4	chr5	134368970-134691744	0.0417548	-0.484155	NA	NA	NA	FALSE
CDC23	Isoform-Only	ENST00000394886.2	chr5	137523339-137549032	NA	NA	ENST00000394886.2	0.0311774	-0.506557	TRUE
FAM53C	Isoform-Only	ENST00000511024.1	chr5	137673955-137678712	NA	NA	ENST00000511024.1	0.0276948	0.513459	FALSE
HSPA9	Isoform-Only	ENST00000512328.1	chr5	137891736-137894320	NA	NA	ENST00000512328.1	0.0458063	-0.426744	TRUE
CTNNA1	Both	ENSG00000044115.16	chr5	137946656-138270723	0.0296814	-0.565941	ENST00000540387.1	0.0269864	-0.605269	TRUE
UBE2D2	Isoform-Only	ENST00000511725.1	chr5	138906016-139006440	NA	NA	ENST00000511725.1	0.0290613	0.487505	FALSE
UBE2D2	Isoform-Only	ENST00000398734.4	chr5	138941311-139007271	NA	NA	ENST00000398734.4	0.0466989	-0.455023	FALSE
CXXC5	Isoform-Only	ENST00000302517.3	chr5	139027877-139063467	NA	NA	ENST00000302517.3	0.0251366	-0.509248	FALSE
PFDN1	Isoform-Only	ENST00000261813.4	chr5	139624624-139682706	NA	NA	ENST00000261813.4	0.0243829	-0.509508	FALSE
HBEGF	Isoform-Only	ENST00000482211.2	chr5	139713109-139714715	NA	NA	ENST00000482211.2	0.000211669	-0.686246	TRUE
ANKHD1	Isoform-Only	ENST00000495578.1	chr5	139916634-139917847	NA	NA	ENST00000495578.1	0.0151465	0.550666	FALSE
HDAC3	Isoform-Only	ENST00000469550.2	chr5	141000443-141014731	NA	NA	ENST00000469550.2	0.0169043	0.474087	FALSE
RELL2	Whole-Gene-Only	ENSG00000164620.4	chr5	141016517-141020644	0.00397583	0.622655	NA	NA	NA	FALSE
FCHSD1	Isoform-Only	ENST00000522126.1	chr5	141020549-141030684	NA	NA	ENST00000522126.1	0.0194352	0.528556	FALSE
FCHSD1	Isoform-Only	ENST00000522783.1	chr5	141020554-141030943	NA	NA	ENST00000522783.1	0.0108356	-0.56691	FALSE
FCHSD1	Isoform-Only	ENST00000518160.1	chr5	141020776-141022271	NA	NA	ENST00000518160.1	0.0134285	-0.451747	FALSE
ARAP3	Whole-Gene-Only	ENSG00000120318.11	chr5	141032968-141061788	0.032661	0.515964	NA	NA	NA	FALSE
GNPDA1	Isoform-Only	ENST00000311337.6	chr5	141380234-141392596	NA	NA	ENST00000311337.6	0.0011068	-0.613753	FALSE
ANKH	Both	ENSG00000154122.8	chr5	14704910-14871887	0.0242772	-0.495697	ENST00000284268.6	0.00831528	-0.603073	FALSE
SH3TC2	Whole-Gene-Only	ENSG00000169247.7	chr5	148303202-148442726	0.0217815	-0.524368	NA	NA	NA	FALSE
HMGXB3	Isoform-Only	ENST00000502717.1	chr5	149380281-149432386	NA	NA	ENST00000502717.1	0.0120265	-0.62609	FALSE
TCOF1	Whole-Gene-Only	ENSG00000070814.13	chr5	149737202-149779871	0.0215888	0.603952	NA	NA	NA	TRUE
CD74	Isoform-Only	ENST00000377795.3	chr5	149781200-149792332	NA	NA	ENST00000377795.3	0.0373091	-0.513875	FALSE
CD74	Isoform-Only	ENST00000517752.1	chr5	149784049-149792309	NA	NA	ENST00000517752.1	0.0193106	-0.531199	FALSE
ANXA6	Isoform-Only	ENST00000523714.1	chr5	150480670-150521201	NA	NA	ENST00000523714.1	0.0256906	-0.506639	TRUE
ADAM19	Isoform-Only	ENST00000394020.1	chr5	156904312-157002768	NA	NA	ENST00000394020.1	0.0103276	-0.600025	TRUE
ATP10B	Isoform-Only	ENST00000327245.5	chr5	159990127-160279219	NA	NA	ENST00000327245.5	0.011422	-0.522935	FALSE
WWC1	Both	ENSG00000113645.9	chr5	167718656-167899308	0.025369	-0.518392	ENST00000265293.4	0.00399675	-0.625903	TRUE
WWC1	Both	ENSG00000113645.9	chr5	167718656-167899308	0.025369	-0.518392	ENST00000524038.1	0.0191988	-0.551115	TRUE
CTC-558O2.1	Whole-Gene-Only	ENSG00000254042.1	chr5	168133572-168147889	0.041308	0.473748	NA	NA	NA	FALSE
NPM1	Isoform-Only	ENST00000523339.1	chr5	170814856-170817167	NA	NA	ENST00000523339.1	0.0161585	-0.547004	TRUE
NEURL1B	Both	ENSG00000214357.4	chr5	172068269-172118543	0.00704355	-0.588821	ENST00000369800.5	0.0114682	-0.579741	FALSE
DUSP1	Whole-Gene-Only	ENSG00000120129.5	chr5	172195093-172198198	0.0207612	0.567767	NA	NA	NA	TRUE
CLTB	Isoform-Only	ENST00000510734.1	chr5	175819650-175843540	NA	NA	ENST00000510734.1	0.00049668	-0.618442	TRUE
PRELID1	Isoform-Only	ENST00000510797.1	chr5	176730812-176733154	NA	NA	ENST00000510797.1	0.0261638	0.513197	FALSE
F12	Whole-Gene-Only	ENSG00000131187.5	chr5	176829141-176836577	0.047574	0.447474	NA	NA	NA	FALSE
MGAT1	Isoform-Only	ENST00000333055.3	chr5	180217541-180242541	NA	NA	ENST00000333055.3	0.000510727	-0.69363	FALSE
LINC00847	Whole-Gene-Only	ENSG00000245060.2	chr5	180257957-180262726	0.0171621	-0.570995	NA	NA	NA	FALSE
GNB2L1	Isoform-Only	ENST00000504325.1	chr5	180663926-180670889	NA	NA	ENST00000504325.1	0.0497372	0.445902	TRUE
GNB2L1	Isoform-Only	ENST00000514455.1	chr5	180663928-180665663	NA	NA	ENST00000514455.1	0.0369102	-0.457249	TRUE
AC138035.2	Whole-Gene-Only	ENSG00000238035.4	chr5	180733503-180755068	0.0296948	-0.488578	NA	NA	NA	FALSE
PDCD6	Both	ENSG00000249915.3	chr5	271736-353971	0.0241466	-0.568343	ENST00000507528.1	0.0216829	-0.495587	TRUE
PDCD6	Both	ENSG00000249915.3	chr5	271736-353971	0.0241466	-0.568343	ENST00000511482.1	0.0105122	-0.514574	TRUE
RAD1	Both	ENSG00000113456.14	chr5	34905369-34919094	0.0190573	0.557918	ENST00000382038.2	0.01398	0.659827	FALSE
NUP155	Isoform-Only	ENST00000231498.3	chr5	37288239-37371283	NA	NA	ENST00000231498.3	0.00774945	-0.660779	FALSE
PAIP1	Isoform-Only	ENST00000436644.2	chr5	43527194-43557195	NA	NA	ENST00000436644.2	0.0209745	-0.524584	FALSE
NDUFS4	Isoform-Only	ENST00000296684.5	chr5	52856465-52979168	NA	NA	ENST00000296684.5	0.0454995	-0.474066	TRUE
GAPT	Both	ENSG00000175857.4	chr5	57787262-57792917	0.0111679	0.560823	ENST00000318469.2	0.0332702	0.504441	FALSE
PDE4D	Isoform-Only	ENST00000340635.6	chr5	58264865-59189625	NA	NA	ENST00000340635.6	0.0245213	-0.494503	TRUE
ELOVL7	Isoform-Only	ENST00000425382.1	chr5	60047619-60140101	NA	NA	ENST00000425382.1	0.0444778	-0.464281	TRUE
MED10	Isoform-Only	ENST00000255764.3	chr5	6371994-6378707	NA	NA	ENST00000255764.3	0.0316174	-0.53174	FALSE
RP11-1198D22.2	Both	ENSG00000254276.1	chr5	70529154-70530335	0.00983722	-0.543192	ENST00000521765.1	0.013761	-0.537116	FALSE
LHFPL2	Both	ENSG00000145685.9	chr5	77781038-78065844	0.0166843	-0.521983	ENST00000515007.2	0.0215116	-0.539758	FALSE
RP11-549J18.1	Whole-Gene-Only	ENSG00000251023.1	chr5	93196375-93199531	0.0463521	0.475376	NA	NA	NA	FALSE
RP11-475J5.10	Both	ENSG00000271480.1	chr5	99386423-99386767	0.0274749	-0.503504	ENST00000603825.1	0.0488609	-0.493905	FALSE
RP11-475J5.5	Both	ENSG00000271207.1	chr5	99389390-99390749	0.0266553	-0.504898	ENST00000604619.1	0.0200583	-0.551794	FALSE
FYN	Isoform-Only	ENST00000538466.1	chr6	111982497-112041265	NA	NA	ENST00000538466.1	0.0395211	-0.467568	TRUE
LAMA4	Both	ENSG00000112769.14	chr6	112429963-112576141	0.000269451	0.759276	ENST00000521187.1	0.00405926	0.67639	FALSE
TRAPPC3L	Whole-Gene-Only	ENSG00000173626.5	chr6	116816152-116866773	0.0380289	0.427313	NA	NA	NA	FALSE
ASF1A	Both	ENSG00000111875.7	chr6	119215384-119230332	0.00855054	-0.577599	ENST00000229595.5	0.0104591	-0.590131	TRUE
RNF217	Whole-Gene-Only	ENSG00000146373.12	chr6	125283691-125413779	0.0401039	-0.476356	NA	NA	NA	FALSE
FOXQ1	Both	ENSG00000164379.4	chr6	1312675-1314992	0.0218023	-0.519523	ENST00000296839.2	0.0345505	-0.501016	FALSE
CTGF	Both	ENSG00000118523.5	chr6	132269316-132272513	0.0198443	-0.522974	ENST00000367976.3	0.0242386	-0.537333	TRUE
VNN3	Isoform-Only	ENST00000417437.2	chr6	133044065-133055831	NA	NA	ENST00000417437.2	0.0158008	0.536595	FALSE
RP11-356I2.4	Whole-Gene-Only	ENSG00000237499.2	chr6	138144810-138189370	0.0176169	0.551583	NA	NA	NA	FALSE
CITED2	Whole-Gene-Only	ENSG00000164442.8	chr6	139693393-139695757	0.0336039	-0.492352	NA	NA	NA	TRUE
ARID1B	Isoform-Only	ENST00000414678.2	chr6	157100567-157530401	NA	NA	ENST00000414678.2	0.0325602	-0.564148	FALSE
RP3-393E18.2	Both	ENSG00000237927.1	chr6	160007987-160010201	0.00284495	0.64134	ENST00000430078.1	0.00725286	0.626385	FALSE
SOD2	Isoform-Only	ENST00000452684.2	chr6	160111951-160114276	NA	NA	ENST00000452684.2	0.0270334	0.665882	TRUE
FOXC1	Both	ENSG00000054598.5	chr6	1610681-1614127	0.0104238	-0.57969	ENST00000380874.2	0.0156467	-0.583629	TRUE
AGPAT4	Whole-Gene-Only	ENSG00000026652.9	chr6	161551011-161695093	0.017162	-0.557687	NA	NA	NA	FALSE
QKI	Isoform-Only	ENST00000392127.2	chr6	163835675-163991177	NA	NA	ENST00000392127.2	0.0439277	-0.442501	FALSE
AL133458.1	Whole-Gene-Only	ENSG00000197146.2	chr6	167357853-167360151	0.0425612	0.463634	NA	NA	NA	FALSE
RP11-351J23.2	Isoform-Only	ENST00000609107.1	chr6	168067520-168079950	NA	NA	ENST00000609107.1	0.0356404	-0.472056	FALSE
MLLT4-AS1	Whole-Gene-Only	ENSG00000198221.7	chr6	168224556-168227389	0.0321001	-0.504031	NA	NA	NA	FALSE
ERMARD	Whole-Gene-Only	ENSG00000130023.11	chr6	170151718-170181680	0.00593958	-0.596031	NA	NA	NA	FALSE
FAM120B	Isoform-Only	ENST00000252510.9	chr6	170615846-170714730	NA	NA	ENST00000252510.9	0.0378562	0.48566	FALSE
KIAA0319	Both	ENSG00000137261.9	chr6	24544332-24646383	0.0196967	0.538103	ENST00000430948.2	0.0470131	0.469324	FALSE
FAM65B	Both	ENSG00000111913.11	chr6	24797601-25042238	0.0422973	0.543463	ENST00000259698.4	0.039138	0.603034	FALSE
HIST1H2BF	Both	ENSG00000197846.3	chr6	26199748-26200942	0.0355664	-0.453425	ENST00000359985.1	0.0162013	-0.545202	FALSE
RP1-34B20.4	Both	ENSG00000217275.2	chr6	26202384-26202882	0.00499064	-0.61043	ENST00000405418.2	0.0049098	-0.634554	FALSE
HIST1H2BG	Both	ENSG00000187990.4	chr6	26216428-26216872	0.0338467	-0.468586	ENST00000244601.3	0.0169224	-0.557627	FALSE
HIST1H2AE	Both	ENSG00000168274.3	chr6	26217165-26217711	0.00634823	-0.585476	ENST00000303910.2	0.00538663	-0.623574	FALSE
SERPINB6	Whole-Gene-Only	ENSG00000124570.13	chr6	2948393-2972090	0.0210425	-0.599537	NA	NA	NA	FALSE
NQO2	Isoform-Only	ENST00000338130.2	chr6	3000208-3019996	NA	NA	ENST00000338130.2	0.0216621	0.518255	FALSE
HCG18	Isoform-Only	ENST00000438412.1	chr6	30258571-30294164	NA	NA	ENST00000438412.1	0.0248112	-0.499618	FALSE
MRPS18B	Whole-Gene-Only	ENSG00000204568.7	chr6	30585486-30594172	0.0243841	-0.50472	NA	NA	NA	FALSE
CCHCR1	Whole-Gene-Only	ENSG00000204536.9	chr6	31110216-31126015	0.0218791	0.521998	NA	NA	NA	FALSE
HCG27	Whole-Gene-Only	ENSG00000206344.6	chr6	31165537-31171745	0.0370466	0.501989	NA	NA	NA	FALSE
XXbac-BPG181B23.7	Both	ENSG00000272221.1	chr6	31362066-31363272	0.0211355	0.510436	ENST00000606743.1	0.0377254	0.492149	FALSE
LTB	Isoform-Only	ENST00000446745.2	chr6	31548332-31550204	NA	NA	ENST00000446745.2	0.0352053	0.473853	TRUE
BAG6	Isoform-Only	ENST00000470875.1	chr6	31609625-31612093	NA	NA	ENST00000470875.1	0.0384899	-0.501125	TRUE
LY6G5C	Whole-Gene-Only	ENSG00000204428.8	chr6	31644461-31651817	0.0344636	-0.472411	NA	NA	NA	FALSE
C6orf25	Both	ENSG00000204420.4	chr6	31686371-31694491	0.0497263	0.435776	ENST00000375809.3	0.0334134	0.523139	FALSE
HSPA1L	Whole-Gene-Only	ENSG00000204390.8	chr6	31777396-31783437	0.023651	0.473233	NA	NA	NA	TRUE
C2	Whole-Gene-Only	ENSG00000166278.10	chr6	31865562-31913449	0.049235	-0.406848	NA	NA	NA	FALSE
STK19	Isoform-Only	ENST00000483801.1	chr6	31940158-31949206	NA	NA	ENST00000483801.1	0.0337703	-0.463473	FALSE
RNF5	Isoform-Only	ENST00000375094.3	chr6	32146131-32148570	NA	NA	ENST00000375094.3	0.0143637	-0.6571	FALSE
AGER	Both	ENSG00000204305.9	chr6	32148745-32152101	0.0102846	0.590594	ENST00000484849.1	0.0123985	0.577098	TRUE
HLA-DRA	Both	ENSG00000204287.9	chr6	32407619-32412823	0.0156436	-0.523083	ENST00000395388.2	0.0354182	-0.502824	FALSE
MTCO3P1	Both	ENSG00000235040.1	chr6	32673901-32674732	0.0381672	-0.4548	ENST00000422088.1	0.0332851	-0.482852	FALSE
TAPSAR1	Isoform-Only	ENST00000458296.1	chr6	32811885-32813596	NA	NA	ENST00000458296.1	0.04064	0.476314	FALSE
HLA-DMB	Isoform-Only	ENST00000498020.1	chr6	32902406-32908761	NA	NA	ENST00000498020.1	0.0384005	-0.511335	FALSE
HLA-DPA1	Both	ENSG00000231389.3	chr6	33032346-33048552	0.00224948	-0.583696	ENST00000428995.1	0.0123548	-0.544898	FALSE
HLA-DPA1	Both	ENSG00000231389.3	chr6	33032346-33048552	0.00224948	-0.583696	ENST00000437811.1	3.18e-05	-0.789163	FALSE
HLA-DPA1	Both	ENSG00000231389.3	chr6	33032346-33048552	0.00224948	-0.583696	ENST00000479107.1	0.00151945	-0.713649	FALSE
HLA-DPB1	Both	ENSG00000223865.6	chr6	33043703-33054978	0.0116455	-0.501901	ENST00000418931.2	0.00665867	-0.609354	FALSE
RXRB	Isoform-Only	ENST00000483821.1	chr6	33162441-33163137	NA	NA	ENST00000483821.1	0.0347042	0.515555	TRUE
C6orf1	Isoform-Only	ENST00000394990.4	chr6	34214172-34216817	NA	NA	ENST00000394990.4	0.0136135	-0.552755	FALSE
ETV7	Both	ENSG00000010030.9	chr6	36322419-36356164	8.53e-05	-0.765369	ENST00000373737.4	0.00746631	-0.591735	FALSE
ETV7	Both	ENSG00000010030.9	chr6	36322419-36356164	8.53e-05	-0.765369	ENST00000538992.1	0.00140668	-0.676272	FALSE
CPNE5	Isoform-Only	ENST00000459703.1	chr6	36708552-36725158	NA	NA	ENST00000459703.1	0.00895066	-0.58124	FALSE
ZFAND3	Isoform-Only	ENST00000373389.5	chr6	37897735-38110107	NA	NA	ENST00000373389.5	0.0210069	-0.531839	FALSE
PRPF4B	Isoform-Only	ENST00000481109.1	chr6	4037653-4065217	NA	NA	ENST00000481109.1	0.0282515	-0.499795	FALSE
UNC5CL	Both	ENSG00000124602.5	chr6	40994772-41006928	0.000715229	0.700904	ENST00000244565.3	0.00397491	0.671785	FALSE
ADCY10P1	Both	ENSG00000161912.13	chr6	41068761-41108571	0.0147891	0.479446	ENST00000567255.1	0.00492785	0.57774	FALSE
TREML4	Both	ENSG00000188056.7	chr6	41196062-41206620	0.030367	0.45953	ENST00000461240.1	0.0167609	0.509802	FALSE
RP1-229K20.5	Both	ENSG00000218809.1	chr6	41237613-41237977	0.0172973	0.539671	ENST00000407513.1	0.0480017	0.48882	FALSE
TOMM6	Whole-Gene-Only	ENSG00000214736.3	chr6	41755400-41757636	0.0207406	-0.563411	NA	NA	NA	FALSE
MED20	Both	ENSG00000124641.10	chr6	41873092-41888877	0.00114025	-0.615015	ENST00000265350.4	0.00218548	-0.628691	FALSE
UBR2	Isoform-Only	ENST00000372901.1	chr6	42531800-42661242	NA	NA	ENST00000372901.1	0.0229665	0.571827	FALSE
PEX6	Whole-Gene-Only	ENSG00000124587.9	chr6	42931608-42946958	0.0384708	0.474358	NA	NA	NA	FALSE
TJAP1	Isoform-Only	ENST00000454762.1	chr6	43469264-43474291	NA	NA	ENST00000454762.1	0.0243801	0.545972	FALSE
MRPS18A	Whole-Gene-Only	ENSG00000096080.7	chr6	43639040-43655528	0.0127697	-0.554094	NA	NA	NA	FALSE
C6orf223	Whole-Gene-Only	ENSG00000181577.11	chr6	43968317-43973695	0.0134768	-0.461785	NA	NA	NA	FALSE
HSP90AB1	Both	ENSG00000096384.15	chr6	44214824-44221620	0.00929211	-0.611026	ENST00000371646.5	0.0159545	-0.62929	TRUE
GPR110	Both	ENSG00000153292.11	chr6	46965440-47010099	0.035236	-0.483679	ENST00000283297.5	0.00540286	-0.595178	FALSE
GPR110	Both	ENSG00000153292.11	chr6	46965440-47010099	0.035236	-0.483679	ENST00000371253.2	0.0351744	-0.485984	FALSE
RP11-462G2.1	Whole-Gene-Only	ENSG00000237643.1	chr6	71104590-71109120	0.0376445	0.477925	NA	NA	NA	FALSE
CD109	Isoform-Only	ENST00000287097.5	chr6	74405827-74538037	NA	NA	ENST00000287097.5	0.0465242	-0.486895	FALSE
MYO6	Both	ENSG00000196586.9	chr6	76458909-76629254	0.0334886	-0.493516	ENST00000369975.1	0.0133515	-0.566318	FALSE
MYO6	Both	ENSG00000196586.9	chr6	76458909-76629254	0.0334886	-0.493516	ENST00000369981.3	0.0498364	-0.447901	FALSE
SNHG5	Isoform-Only	ENST00000414002.1	chr6	86386802-86388451	NA	NA	ENST00000414002.1	0.0463471	-0.466537	FALSE
RNGTT	Whole-Gene-Only	ENSG00000111880.11	chr6	89319985-89673348	0.0482775	0.424084	NA	NA	NA	TRUE
MMS22L	Whole-Gene-Only	ENSG00000146263.7	chr6	97590037-97731093	0.0101612	0.644694	NA	NA	NA	TRUE
C7orf61	Whole-Gene-Only	ENSG00000185955.4	chr7	100054238-100061894	0.02288	0.511364	NA	NA	NA	FALSE
TSC22D4	Isoform-Only	ENST00000493217.1	chr7	100071411-100076792	NA	NA	ENST00000493217.1	0.0425817	0.456305	TRUE
AGFG2	Isoform-Only	ENST00000300176.4	chr7	100136848-100165842	NA	NA	ENST00000300176.4	0.0158645	-0.559514	FALSE
POLR2J3	Whole-Gene-Only	ENSG00000168255.14	chr7	102178365-102213103	0.0288544	0.513976	NA	NA	NA	FALSE
PIK3CG	Isoform-Only	ENST00000440650.2	chr7	106505723-106546266	NA	NA	ENST00000440650.2	0.0219179	0.50135	TRUE
RP11-3B12.1	Both	ENSG00000224897.2	chr7	124569927-124819369	0.0367751	-0.437984	ENST00000435452.2	0.0270492	-0.47137	FALSE
ARL4A	Whole-Gene-Only	ENSG00000122644.8	chr7	12726481-12730559	0.026082	-0.51422	NA	NA	NA	FALSE
ZC3HC1	Whole-Gene-Only	ENSG00000091732.11	chr7	129658126-129691291	0.0263538	-0.494371	NA	NA	NA	FALSE
COPG2	Whole-Gene-Only	ENSG00000158623.10	chr7	130146089-130353598	0.0305873	0.484709	NA	NA	NA	FALSE
C7orf49	Both	ENSG00000122783.12	chr7	134777115-134855547	0.023396	0.554112	ENST00000487774.1	0.0289233	0.511962	FALSE
TTC26	Whole-Gene-Only	ENSG00000105948.9	chr7	138818490-138876732	0.00910366	0.570931	NA	NA	NA	FALSE
NDUFB2	Isoform-Only	ENST00000247866.4	chr7	140396472-140406446	NA	NA	ENST00000247866.4	0.0461961	-0.385021	FALSE
RP11-1220K2.2	Whole-Gene-Only	ENSG00000257743.4	chr7	141811549-141922124	0.0444662	0.451957	NA	NA	NA	FALSE
MTRNR2L6	Both	ENSG00000270672.1	chr7	142374104-142375550	0.00362787	-0.70619	ENST00000604952.1	0.0131077	-0.744177	FALSE
C7orf34	Whole-Gene-Only	ENSG00000165131.6	chr7	142636440-142637955	0.0233371	0.473313	NA	NA	NA	FALSE
ZNF425	Both	ENSG00000204947.4	chr7	148799876-148823438	0.0152274	-0.531854	ENST00000378061.2	0.0261988	-0.512455	FALSE
ZNF212	Both	ENSG00000170260.4	chr7	148936742-148952700	0.0239133	-0.53536	ENST00000335870.2	0.0256377	-0.571138	FALSE
ZNF746	Both	ENSG00000181220.11	chr7	149169885-149194908	0.038573	0.507618	ENST00000340622.3	0.0409924	0.461095	FALSE
PAXIP1	Both	ENSG00000157212.14	chr7	154735397-154794794	0.0410735	0.499582	ENST00000473219.1	0.0378568	0.502973	FALSE
LMBR1	Isoform-Only	ENST00000359422.4	chr7	156474215-156589187	NA	NA	ENST00000359422.4	0.0259268	0.519642	FALSE
PSMG3	Isoform-Only	ENST00000404674.3	chr7	1606987-1609681	NA	NA	ENST00000404674.3	0.0149747	-0.545001	FALSE
TWISTNB	Both	ENSG00000105849.5	chr7	19735085-19748710	0.0087762	-0.539126	ENST00000222567.5	0.00655513	-0.584923	FALSE
AC005083.1	Isoform-Only	ENST00000439058.1	chr7	20257200-20261304	NA	NA	ENST00000439058.1	0.0474125	-0.474985	FALSE
GPNMB	Whole-Gene-Only	ENSG00000136235.11	chr7	23275586-23314727	0.0121787	-0.533045	NA	NA	NA	FALSE
OSBPL3	Whole-Gene-Only	ENSG00000070882.8	chr7	24836158-25021253	0.0382699	-0.485791	NA	NA	NA	FALSE
HNRNPA2B1	Isoform-Only	ENST00000463181.1	chr7	26229924-26240404	NA	NA	ENST00000463181.1	0.0397167	0.562025	TRUE
HIBADH	Isoform-Only	ENST00000428288.2	chr7	27565094-27702487	NA	NA	ENST00000428288.2	0.03024	-0.440793	FALSE
CREB5	Isoform-Only	ENST00000468391.1	chr7	28725754-28764293	NA	NA	ENST00000468391.1	0.0285662	0.504691	FALSE
SCRN1	Both	ENSG00000136193.12	chr7	29959719-30029905	0.0273605	-0.543	ENST00000242059.5	0.0327222	-0.545349	TRUE
C7orf41	Isoform-Only	ENST00000324489.5	chr7	30185417-30202376	NA	NA	ENST00000324489.5	0.00293439	-0.635945	FALSE
KBTBD2	Whole-Gene-Only	ENSG00000170852.6	chr7	32907784-32933743	0.0294284	0.692245	NA	NA	NA	FALSE
EEPD1	Isoform-Only	ENST00000444777.1	chr7	36336753-36339334	NA	NA	ENST00000444777.1	0.0271403	0.581771	FALSE
VPS41	Isoform-Only	ENST00000395969.2	chr7	38765155-38948774	NA	NA	ENST00000395969.2	0.0316997	-0.478527	FALSE
INHBA	Both	ENSG00000122641.9	chr7	41724712-41742706	0.0297983	-0.491503	ENST00000242208.4	0.0248428	-0.53187	FALSE
PSMA2	Isoform-Only	ENST00000223321.4	chr7	42956460-42971822	NA	NA	ENST00000223321.4	0.039279	-0.386126	FALSE
URGCP	Both	ENSG00000106608.12	chr7	43915493-43966010	0.0361426	-0.493185	ENST00000402306.3	0.0201457	-0.501182	FALSE
AEBP1	Whole-Gene-Only	ENSG00000106624.4	chr7	44143960-44154161	0.0452909	-0.457032	NA	NA	NA	FALSE
ZMIZ2	Isoform-Only	ENST00000463056.1	chr7	44799550-44808296	NA	NA	ENST00000463056.1	0.0203096	-0.431423	FALSE
H2AFV	Isoform-Only	ENST00000350771.3	chr7	44873827-44887675	NA	NA	ENST00000350771.3	0.0327541	0.483861	FALSE
CCM2	Isoform-Only	ENST00000477605.1	chr7	45107235-45116036	NA	NA	ENST00000477605.1	0.036489	0.471538	TRUE
IGFBP3	Whole-Gene-Only	ENSG00000146674.10	chr7	45951949-45961473	0.0423647	-0.462469	NA	NA	NA	TRUE
COBL	Isoform-Only	ENST00000445054.1	chr7	51083909-51261132	NA	NA	ENST00000445054.1	0.0429679	-0.458585	TRUE
CTD-2021A8.3	Both	ENSG00000227080.2	chr7	51456127-51456811	0.0180539	-0.476944	ENST00000446669.1	0.0103249	-0.533608	FALSE
LANCL2	Whole-Gene-Only	ENSG00000132434.5	chr7	55433141-55501435	0.00222571	-0.660308	NA	NA	NA	FALSE
RP11-1217F2.9	Both	ENSG00000236692.1	chr7	57255599-57257847	0.0311089	-0.47454	ENST00000447087.1	0.0346244	-0.494921	FALSE
MTND1P2	Both	ENSG00000235646.1	chr7	63572130-63572950	0.019785	-0.520175	ENST00000430604.1	0.0334229	-0.512379	FALSE
ZNF138	Whole-Gene-Only	ENSG00000197008.5	chr7	64254766-64294054	0.00261431	-0.617899	NA	NA	NA	FALSE
DAGLB	Isoform-Only	ENST00000462934.1	chr7	6448757-6462434	NA	NA	ENST00000462934.1	0.0421943	0.472589	FALSE
DAGLB	Isoform-Only	ENST00000482149.1	chr7	6448761-6457422	NA	NA	ENST00000482149.1	0.00503377	-0.609274	FALSE
ZNF316	Whole-Gene-Only	ENSG00000205903.2	chr7	6676953-6694242	0.0466417	0.447031	NA	NA	NA	FALSE
AUTS2	Isoform-Only	ENST00000342771.4	chr7	69064319-70258054	NA	NA	ENST00000342771.4	0.0300651	-0.507428	TRUE
BAZ1B	Isoform-Only	ENST00000404251.1	chr7	72855895-72936608	NA	NA	ENST00000404251.1	0.0483979	-0.478021	TRUE
NCF1	Whole-Gene-Only	ENSG00000158517.9	chr7	74188309-74203659	0.0298364	0.494051	NA	NA	NA	TRUE
NCF1C	Isoform-Only	ENST00000438382.2	chr7	74572445-74587848	NA	NA	ENST00000438382.2	0.0450084	0.464792	TRUE
STYXL1	Isoform-Only	ENST00000431581.1	chr7	75625727-75677271	NA	NA	ENST00000431581.1	0.0403864	-0.463889	TRUE
HSPB1	Isoform-Only	ENST00000429938.1	chr7	75932894-75933612	NA	NA	ENST00000429938.1	0.00763798	-0.602409	TRUE
DTX2	Isoform-Only	ENST00000479915.1	chr7	76129119-76135312	NA	NA	ENST00000479915.1	0.00168797	-0.647064	FALSE
RSBN1L	Both	ENSG00000187257.10	chr7	77325760-77412339	0.0302051	0.560914	ENST00000334955.8	0.0392277	0.492924	FALSE
GNAI1	Whole-Gene-Only	ENSG00000127955.11	chr7	79763271-79848718	0.0349286	-0.476311	NA	NA	NA	TRUE
MIR1255B1	Both	ENSG00000223770.1	chr7	81638493-81659271	0.00903314	0.565866	ENST00000439234.1	0.0240404	0.524944	FALSE
CROT	Isoform-Only	ENST00000331536.3	chr7	86975011-87029111	NA	NA	ENST00000331536.3	0.027051	-0.49088	FALSE
CTB-167B5.2	Whole-Gene-Only	ENSG00000264868.1	chr7	87900207-87903065	0.0319978	0.511539	NA	NA	NA	FALSE
SUN1	Isoform-Only	ENST00000497943.1	chr7	908111-914539	NA	NA	ENST00000497943.1	0.0122812	-0.541526	FALSE
SLC25A13	Isoform-Only	ENST00000265631.5	chr7	95749532-95951405	NA	NA	ENST00000265631.5	0.00291861	-0.633648	TRUE
ASNS	Isoform-Only	ENST00000455086.1	chr7	97481464-97501706	NA	NA	ENST00000455086.1	0.013898	-0.530698	TRUE
OR7E38P	Both	ENSG00000183444.10	chr7	97595402-97596386	0.0131106	-0.467472	ENST00000442908.2	0.0156148	-0.498451	FALSE
PDAP1	Isoform-Only	ENST00000426447.1	chr7	98994146-99006213	NA	NA	ENST00000426447.1	0.0464386	-0.410517	FALSE
ATP5J2	Isoform-Only	ENST00000544611.1	chr7	99055819-99058152	NA	NA	ENST00000544611.1	0.0444784	-0.465307	TRUE
CYP3A5	Isoform-Only	ENST00000222982.4	chr7	99245817-99277619	NA	NA	ENST00000222982.4	0.0298889	-0.492895	FALSE
COPS6	Isoform-Only	ENST00000426712.1	chr7	99688051-99689530	NA	NA	ENST00000426712.1	0.0409278	-0.462781	FALSE
COX6C	Isoform-Only	ENST00000517682.2	chr8	100890377-100905909	NA	NA	ENST00000517682.2	0.0302479	-0.494766	TRUE
PABPC1	Isoform-Only	ENST00000519596.1	chr8	101718922-101727829	NA	NA	ENST00000519596.1	0.00191818	-0.626967	TRUE
PABPC1	Isoform-Only	ENST00000518716.1	chr8	101718931-101722075	NA	NA	ENST00000518716.1	0.0263173	-0.474849	TRUE
RP11-521I2.3	Whole-Gene-Only	ENSG00000260368.1	chr8	101925475-101926616	0.0446957	0.447889	NA	NA	NA	FALSE
GRHL2	Whole-Gene-Only	ENSG00000083307.6	chr8	102504660-102681954	0.0320192	-0.456076	NA	NA	NA	FALSE
NCALD	Whole-Gene-Only	ENSG00000104490.13	chr8	102698771-103137135	0.0352163	-0.432956	NA	NA	NA	FALSE
KB-1507C5.4	Whole-Gene-Only	ENSG00000254281.1	chr8	103991013-104012412	0.0274261	0.475811	NA	NA	NA	FALSE
DEPTOR	Both	ENSG00000155792.5	chr8	120885957-121063152	0.0311315	-0.475246	ENST00000286234.5	0.0296033	-0.499418	TRUE
MRPL13	Whole-Gene-Only	ENSG00000172172.3	chr8	121393000-121457642	0.016173	-0.552923	NA	NA	NA	TRUE
FAM83A	Both	ENSG00000147689.12	chr8	124191200-124222314	0.0243808	-0.507752	ENST00000276699.6	0.0413398	-0.469113	FALSE
FAM83A	Both	ENSG00000147689.12	chr8	124191200-124222314	0.0243808	-0.507752	ENST00000518448.1	0.0314259	-0.51457	FALSE
WDYHV1	Whole-Gene-Only	ENSG00000156795.2	chr8	124428965-124479470	0.0260306	-0.479463	NA	NA	NA	FALSE
FBXO32	Both	ENSG00000156804.3	chr8	124510129-124553446	0.0177296	-0.536497	ENST00000287396.2	0.0282538	-0.518894	TRUE
FBXO32	Both	ENSG00000156804.3	chr8	124510129-124553446	0.0177296	-0.536497	ENST00000520511.1	0.00693944	-0.607992	TRUE
LINC00861	Both	ENSG00000245164.2	chr8	126934552-126963493	0.00788602	0.572639	ENST00000500989.2	0.0239628	0.527032	FALSE
ASAP1	Isoform-Only	ENST00000357668.1	chr8	131064353-131414217	NA	NA	ENST00000357668.1	0.021162	0.501969	FALSE
AGO2	Isoform-Only	ENST00000220592.5	chr8	141541264-141645718	NA	NA	ENST00000220592.5	0.0229111	0.521739	FALSE
PTK2	Whole-Gene-Only	ENSG00000169398.15	chr8	141667999-142012315	0.017367	-0.518539	NA	NA	NA	TRUE
PTP4A3	Isoform-Only	ENST00000524028.1	chr8	142432118-142441620	NA	NA	ENST00000524028.1	0.0169939	0.534798	FALSE
LY6K	Both	ENSG00000160886.9	chr8	143781529-143786545	0.0272316	-0.486755	ENST00000519390.1	0.00313034	-0.648588	FALSE
LY6K	Both	ENSG00000160886.9	chr8	143781529-143786545	0.0272316	-0.486755	ENST00000522591.1	0.0049757	-0.615587	FALSE
SHARPIN	Isoform-Only	ENST00000532536.1	chr8	145153536-145154225	NA	NA	ENST00000532536.1	0.0483512	0.48469	FALSE
HSF1	Isoform-Only	ENST00000527328.1	chr8	145534085-145538379	NA	NA	ENST00000527328.1	0.0112723	-0.575514	TRUE
MSR1	Both	ENSG00000038945.10	chr8	15965387-16424999	0.000439686	-0.681777	ENST00000381998.4	0.00573495	-0.605117	TRUE
VPS37A	Isoform-Only	ENST00000521829.1	chr8	17104632-17152561	NA	NA	ENST00000521829.1	0.0278463	-0.484898	FALSE
MTUS1	Both	ENSG00000129422.9	chr8	17501304-17658426	0.0334105	-0.492851	ENST00000400046.1	0.00979944	-0.61078	FALSE
CSGALNACT1	Both	ENSG00000147408.10	chr8	19261672-19615540	0.0320195	-0.521617	ENST00000311540.4	0.0167907	-0.627454	FALSE
POLR3D	Whole-Gene-Only	ENSG00000168495.8	chr8	22102617-22112113	0.0199892	-0.515964	NA	NA	NA	FALSE
PPP3CC	Whole-Gene-Only	ENSG00000120910.10	chr8	22298332-22398652	0.0336142	-0.493162	NA	NA	NA	TRUE
SORBS3	Whole-Gene-Only	ENSG00000120896.9	chr8	22402499-22433301	0.0386681	-0.389511	NA	NA	NA	FALSE
TNFRSF10B	Isoform-Only	ENST00000276431.4	chr8	22877646-22926692	NA	NA	ENST00000276431.4	0.00611448	-0.602263	TRUE
ADAMDEC1	Isoform-Only	ENST00000522298.1	chr8	24241983-24263526	NA	NA	ENST00000522298.1	0.0270989	-0.488695	FALSE
PTK2B	Isoform-Only	ENST00000420218.2	chr8	27183081-27316903	NA	NA	ENST00000420218.2	0.0263011	0.488133	TRUE
FBXO25	Whole-Gene-Only	ENSG00000147364.12	chr8	356428-421225	0.00421964	-0.610088	NA	NA	NA	FALSE
RP11-593P24.2	Whole-Gene-Only	ENSG00000253504.1	chr8	36135281-36136404	0.0377665	-0.481332	NA	NA	NA	FALSE
RP11-446E9.2	Whole-Gene-Only	ENSG00000271722.1	chr8	56926046-56926727	0.0458338	0.431017	NA	NA	NA	FALSE
DEFB103B	Both	ENSG00000177243.3	chr8	7286410-7287870	0.0030766	-0.623539	ENST00000318124.3	0.00185603	-0.6826	FALSE
STAU2	Isoform-Only	ENST00000521451.1	chr8	74462782-74659119	NA	NA	ENST00000521451.1	0.0331138	-0.48413	TRUE
DEFB103A	Both	ENSG00000176797.3	chr8	7738726-7740186	0.0030766	-0.623539	ENST00000314357.3	0.00185603	-0.6826	FALSE
DEFB4A	Both	ENSG00000171711.2	chr8	7752151-7754233	0.000552432	-0.706382	ENST00000302247.2	0.000744496	-0.723099	FALSE
TPD52	Isoform-Only	ENST00000379096.5	chr8	80947103-81083793	NA	NA	ENST00000379096.5	0.0481195	-0.457202	FALSE
ZBTB10	Isoform-Only	ENST00000430430.1	chr8	81397902-81438500	NA	NA	ENST00000430430.1	0.0371777	-0.484844	FALSE
RP11-51M18.1	Both	ENSG00000253898.1	chr8	84315993-84321135	0.00431667	-0.570845	ENST00000522365.1	0.00778986	-0.55734	FALSE
CPNE3	Isoform-Only	ENST00000517490.1	chr8	87559534-87573639	NA	NA	ENST00000517490.1	0.0258555	-0.395491	TRUE
ERI1	Isoform-Only	ENST00000519292.1	chr8	8860354-8890848	NA	NA	ENST00000519292.1	0.00228042	-0.645054	FALSE
TP53INP1	Whole-Gene-Only	ENSG00000164938.9	chr8	95938200-95961639	0.0391137	0.473695	NA	NA	NA	FALSE
XPA	Both	ENSG00000136936.6	chr9	100437191-100459639	0.0358726	-0.499273	ENST00000375128.4	0.00737832	-0.617677	TRUE
FOXE1	Isoform-Only	ENST00000375123.3	chr9	100615536-100618986	NA	NA	ENST00000375123.3	0.0454701	-0.4744	TRUE
GALNT12	Whole-Gene-Only	ENSG00000119514.5	chr9	101569981-101612363	0.0225299	-0.508969	NA	NA	NA	FALSE
MSANTD3	Whole-Gene-Only	ENSG00000066697.10	chr9	103189438-103213511	0.0230044	-0.483086	NA	NA	NA	FALSE
MTND3P4	Whole-Gene-Only	ENSG00000230302.2	chr9	104555736-104556038	0.0457001	-0.451995	NA	NA	NA	FALSE
KLF4	Whole-Gene-Only	ENSG00000136826.10	chr9	110247133-110252763	0.0387152	-0.483683	NA	NA	NA	TRUE
PTPN3	Whole-Gene-Only	ENSG00000070159.9	chr9	112137746-112260590	0.0369959	-0.472615	NA	NA	NA	TRUE
AKAP2	Both	ENSG00000241978.5	chr9	112542769-112934792	0.0207673	-0.532028	ENST00000374525.1	0.0195919	-0.566954	FALSE
PTGR1	Isoform-Only	ENST00000309195.5	chr9	114325247-114361687	NA	NA	ENST00000309195.5	0.0362263	-0.490727	FALSE
C9orf84	Whole-Gene-Only	ENSG00000165181.12	chr9	114448453-114557288	0.00126865	0.662522	NA	NA	NA	FALSE
FKBP15	Isoform-Only	ENST00000238256.3	chr9	115927800-115983641	NA	NA	ENST00000238256.3	0.00786546	-0.543081	FALSE
RGS3	Whole-Gene-Only	ENSG00000138835.18	chr9	116207011-116360018	0.0204326	0.524997	NA	NA	NA	FALSE
ORM1	Both	ENSG00000229314.4	chr9	117085336-117088755	0.0110097	0.532439	ENST00000259396.8	0.0357646	0.448847	FALSE
AKNA	Isoform-Only	ENST00000374075.5	chr9	117098445-117139915	NA	NA	ENST00000374075.5	0.0199196	0.5261	FALSE
CBWD1	Isoform-Only	ENST00000475411.1	chr9	121971-149446	NA	NA	ENST00000475411.1	0.0386942	0.524217	FALSE
MEGF9	Isoform-Only	ENST00000426959.1	chr9	123363091-123476612	NA	NA	ENST00000426959.1	0.032767	-0.478887	FALSE
MEGF9	Isoform-Only	ENST00000373930.3	chr9	123363091-123476748	NA	NA	ENST00000373930.3	0.0430473	0.466029	FALSE
PSMD5-AS1	Both	ENSG00000226752.3	chr9	123587106-123616651	0.0233263	0.51344	ENST00000447891.1	0.0371527	0.499821	FALSE
NDUFA8	Both	ENSG00000119421.5	chr9	124894745-124922098	0.0439587	-0.464703	ENST00000373768.3	0.0389907	-0.498292	TRUE
SLC25A25	Isoform-Only	ENST00000433501.1	chr9	130860836-130871524	NA	NA	ENST00000433501.1	0.0275015	-0.47576	FALSE
RP11-395P17.3	Whole-Gene-Only	ENSG00000234771.2	chr9	130873450-130881013	0.0490328	-0.491355	NA	NA	NA	FALSE
LCN2	Isoform-Only	ENST00000487719.1	chr9	130911751-130912888	NA	NA	ENST00000487719.1	0.0142165	-0.522173	FALSE
CIZ1	Whole-Gene-Only	ENSG00000148337.15	chr9	130928343-130966662	0.0432221	-0.538951	NA	NA	NA	FALSE
COQ4	Isoform-Only	ENST00000300452.3	chr9	131084815-131096351	NA	NA	ENST00000300452.3	0.00675176	-0.62172	FALSE
TMSB4XP4	Whole-Gene-Only	ENSG00000223551.1	chr9	131104432-131105049	0.0405506	0.473382	NA	NA	NA	FALSE
PTGES	Both	ENSG00000148344.10	chr9	132500610-132515326	0.0261546	-0.481798	ENST00000340607.4	0.0411632	-0.469924	TRUE
AL590369.1	Isoform-Only	ENST00000435588.2	chr9	132500629-132501902	NA	NA	ENST00000435588.2	0.0485647	-0.451099	FALSE
GPR107	Isoform-Only	ENST00000372410.3	chr9	132815985-132902448	NA	NA	ENST00000372410.3	0.00117006	-0.701291	FALSE
FAM78A	Both	ENSG00000126882.8	chr9	134133463-134151934	0.012403	0.572373	ENST00000372269.3	0.0437702	0.492966	FALSE
TTF1	Whole-Gene-Only	ENSG00000125482.8	chr9	135251008-135282209	0.0496507	-0.512252	NA	NA	NA	FALSE
RALGDS	Both	ENSG00000160271.10	chr9	135973107-136039301	0.0134473	-0.615551	ENST00000482648.1	0.0118063	-0.558946	TRUE
RALGDS	Both	ENSG00000160271.10	chr9	135973107-136039301	0.0134473	-0.615551	ENST00000493438.1	0.00738501	-0.592764	TRUE
NACC2	Whole-Gene-Only	ENSG00000148411.3	chr9	138898383-138987131	0.0257231	0.565043	NA	NA	NA	FALSE
PHPT1	Isoform-Only	ENST00000497413.1	chr9	139743878-139745479	NA	NA	ENST00000497413.1	0.0449088	-0.45792	FALSE
C9orf139	Both	ENSG00000180539.4	chr9	139921916-139931234	0.00637415	0.588558	ENST00000314330.2	0.0182723	0.545576	FALSE
TMEM203	Both	ENSG00000187713.5	chr9	140098534-140100090	0.0307867	-0.504305	ENST00000343666.5	0.0154899	-0.598482	FALSE
PLIN2	Both	ENSG00000147872.5	chr9	19108373-19149288	0.00425063	-0.615101	ENST00000276914.2	0.0136116	-0.565023	FALSE
CAAP1	Whole-Gene-Only	ENSG00000120159.7	chr9	26840683-26892802	0.000898595	-0.62429	NA	NA	NA	FALSE
TOPORS-AS1	Whole-Gene-Only	ENSG00000235453.3	chr9	32551142-32567003	0.042673	0.504882	NA	NA	NA	FALSE
BAG1	Isoform-Only	ENST00000379707.2	chr9	33255047-33264675	NA	NA	ENST00000379707.2	0.00749627	-0.602487	TRUE
AQP3	Whole-Gene-Only	ENSG00000165272.10	chr9	33441152-33447609	0.0451137	-0.488451	NA	NA	NA	TRUE
IL11RA	Whole-Gene-Only	ENSG00000137070.13	chr9	34650699-34661889	0.0331645	0.484195	NA	NA	NA	FALSE
VCP	Isoform-Only	ENST00000479300.1	chr9	35059058-35059889	NA	NA	ENST00000479300.1	0.00527174	-0.577157	TRUE
FAM214B	Whole-Gene-Only	ENSG00000005238.15	chr9	35104109-35116338	0.0288852	0.545951	NA	NA	NA	FALSE
ZBTB5	Both	ENSG00000168795.4	chr9	37438111-37465396	0.0097051	-0.574987	ENST00000307750.4	0.0146538	-0.56745	FALSE
MTND1P11	Whole-Gene-Only	ENSG00000228166.1	chr9	5094139-5095014	0.0389141	-0.480104	NA	NA	NA	FALSE
CBWD3	Whole-Gene-Only	ENSG00000196873.11	chr9	70856397-70914929	0.0279724	0.492839	NA	NA	NA	FALSE
RASEF	Whole-Gene-Only	ENSG00000165105.9	chr9	85594500-85678092	0.0489982	-0.442156	NA	NA	NA	FALSE
HNRNPK	Isoform-Only	ENST00000481820.2	chr9	86584411-86586209	NA	NA	ENST00000481820.2	0.0444499	-0.528435	FALSE
CTSL	Both	ENSG00000135047.10	chr9	90340434-90346308	0.0282163	-0.438746	ENST00000340342.6	0.0485019	-0.42939	TRUE
SPIN1	Both	ENSG00000106723.12	chr9	91003334-91093609	0.00907857	-0.585227	ENST00000375859.3	0.0148113	-0.579108	FALSE
SEMA4D	Isoform-Only	ENST00000492386.1	chr9	91975706-91992197	NA	NA	ENST00000492386.1	0.0216502	0.522915	FALSE
NFIL3	Both	ENSG00000165030.3	chr9	94171327-94186144	0.0162738	0.633599	ENST00000297689.3	0.0326029	0.662833	TRUE
IPPK	Isoform-Only	ENST00000287996.3	chr9	95375466-95432547	NA	NA	ENST00000287996.3	0.0144567	-0.535774	FALSE
SUSD3	Whole-Gene-Only	ENSG00000157303.6	chr9	95820989-95847420	0.0366016	0.477553	NA	NA	NA	FALSE
AAED1	Whole-Gene-Only	ENSG00000158122.7	chr9	99401859-99417585	0.0265518	-0.512523	NA	NA	NA	FALSE
MTND1P32	Both	ENSG00000232282.1	chrX	102040595-102041532	0.0287601	-0.47182	ENST00000433043.1	0.0318179	-0.496857	FALSE
BEX4	Isoform-Only	ENST00000372691.3	chrX	102470052-102472027	NA	NA	ENST00000372691.3	0.0203285	-0.488498	FALSE
WBP5	Isoform-Only	ENST00000372661.3	chrX	102611373-102613397	NA	NA	ENST00000372661.3	0.00762653	-0.578056	FALSE
MORF4L2	Isoform-Only	ENST00000423833.2	chrX	102930433-102941149	NA	NA	ENST00000423833.2	0.0391536	0.476055	FALSE
TSC22D3	Isoform-Only	ENST00000486554.1	chrX	106957907-106959631	NA	NA	ENST00000486554.1	0.0288776	0.511948	FALSE
ACSL4	Isoform-Only	ENST00000469796.2	chrX	108884566-108976531	NA	NA	ENST00000469796.2	0.0296389	-0.48625	FALSE
SLC6A14	Both	ENSG00000087916.7	chrX	115567790-115592625	0.0139592	-0.546643	ENST00000371900.4	0.0230555	-0.542016	FALSE
SLC6A14	Both	ENSG00000087916.7	chrX	115567790-115592625	0.0139592	-0.546643	ENST00000463626.1	0.00161865	-0.673162	FALSE
SLC25A43	Both	ENSG00000077713.14	chrX	118533023-118588441	0.0465463	-0.454908	ENST00000217909.7	0.0069041	-0.588372	FALSE
TENM1	Both	ENSG00000009694.9	chrX	123509753-124097666	0.0392405	-0.44575	ENST00000371130.3	0.0448618	-0.456167	FALSE
UTP14A	Isoform-Only	ENST00000371042.3	chrX	129047339-129063737	NA	NA	ENST00000371042.3	0.00377728	-0.622769	FALSE
BCORL1	Whole-Gene-Only	ENSG00000085185.11	chrX	129115083-129192058	0.0240077	0.513923	NA	NA	NA	FALSE
DDX26B	Whole-Gene-Only	ENSG00000165359.10	chrX	134654584-134716435	0.0416493	0.472362	NA	NA	NA	FALSE
SLC9A6	Isoform-Only	ENST00000370701.1	chrX	135067598-135129298	NA	NA	ENST00000370701.1	0.00826211	-0.594502	FALSE
VGLL1	Isoform-Only	ENST00000370634.3	chrX	135614311-135638966	NA	NA	ENST00000370634.3	0.0294524	-0.472051	FALSE
TMEM185A	Isoform-Only	ENST00000513505.2	chrX	148678216-148713402	NA	NA	ENST00000513505.2	0.0157191	-0.5569	FALSE
SLC6A8	Isoform-Only	ENST00000485324.1	chrX	152957686-152960855	NA	NA	ENST00000485324.1	0.0211382	-0.527517	FALSE
RPL10	Isoform-Only	ENST00000458500.1	chrX	153626719-153629258	NA	NA	ENST00000458500.1	0.00133764	-0.68762	FALSE
RP13-228J13.1	Whole-Gene-Only	ENSG00000224216.1	chrX	154564167-154581271	0.03609	0.449549	NA	NA	NA	FALSE
TMLHE	Whole-Gene-Only	ENSG00000185973.6	chrX	154719776-154899605	0.0383223	0.494204	NA	NA	NA	FALSE
SPRY3	Whole-Gene-Only	ENSG00000168939.6	chrX	154997474-155012121	0.0216389	0.519161	NA	NA	NA	FALSE
P2RY8	Whole-Gene-Only	ENSG00000182162.5	chrX	1581465-1656000	0.035844	0.49655	NA	NA	NA	FALSE
PHKA2	Whole-Gene-Only	ENSG00000044446.7	chrX	18910418-19002716	0.0488944	0.486937	NA	NA	NA	FALSE
PRDX4	Whole-Gene-Only	ENSG00000123131.8	chrX	23682379-23704516	0.0493135	-0.444698	NA	NA	NA	TRUE
CD99	Whole-Gene-Only	ENSG00000002586.13	chrX	2609220-2659350	0.0168393	-0.614952	NA	NA	NA	TRUE
RP13-43E11.1	Whole-Gene-Only	ENSG00000226679.1	chrX	38080644-38082920	0.01918	0.524594	NA	NA	NA	FALSE
EFHC2	Whole-Gene-Only	ENSG00000183690.12	chrX	44007128-44202918	0.0427862	0.465864	NA	NA	NA	FALSE
FTSJ1	Isoform-Only	ENST00000496365.1	chrX	48337426-48344699	NA	NA	ENST00000496365.1	1.74e-05	-0.828206	FALSE
EBP	Isoform-Only	ENST00000276096.6	chrX	48380187-48387098	NA	NA	ENST00000276096.6	0.0285037	-0.445784	FALSE
SLC35A2	Both	ENSG00000102100.10	chrX	48760459-48769235	0.00544517	0.627235	ENST00000376521.1	0.0297197	0.486856	FALSE
MTND6P12	Both	ENSG00000235039.1	chrX	5086959-5087480	0.00541172	-0.591448	ENST00000428247.1	0.0110424	-0.568702	FALSE
RP11-585K14.2	Both	ENSG00000226313.1	chrX	5087553-5088686	0.0466958	-0.43962	ENST00000440559.1	0.0395364	-0.4777	FALSE
FAM156A	Whole-Gene-Only	ENSG00000182646.12	chrX	52976462-53024651	0.0107098	-0.55611	NA	NA	NA	FALSE
MTRNR2L10	Both	ENSG00000256045.1	chrX	55207824-55208944	0.0305172	-0.483248	ENST00000545075.1	0.0353917	-0.496654	FALSE
RRAGB	Whole-Gene-Only	ENSG00000083750.8	chrX	55744172-55785207	0.0450617	0.457587	NA	NA	NA	FALSE
RP11-622K12.1	Isoform-Only	ENST00000374922.4	chrX	56755692-56844813	NA	NA	ENST00000374922.4	0.0285532	-0.517356	FALSE
HDAC8	Whole-Gene-Only	ENSG00000147099.15	chrX	71549366-71792953	0.0257168	-0.507011	NA	NA	NA	FALSE
P2RY10	Whole-Gene-Only	ENSG00000078589.8	chrX	78200829-78217451	0.0102426	0.575146	NA	NA	NA	FALSE
SYTL4	Both	ENSG00000102362.11	chrX	99929488-99987110	0.0333655	-0.475257	ENST00000491602.1	0.0491372	-0.456437	FALSE
P2RY8	Whole-Gene-Only	ENSGR0000182162.5	chrY	1531465-1606000	0.035844	0.49655	NA	NA	NA	FALSE
CD99	Whole-Gene-Only	ENSGR0000002586.13	chrY	2559220-2609350	0.0168393	-0.614952	NA	NA	NA	TRUE
SPRY3	Whole-Gene-Only	ENSGR0000168939.6	chrY	59100480-59115127	0.0216389	0.519161	NA	NA	NA	FALSE

## Sheet: GO
Dataset 2: Gene Ontology
GO ID	GO Term	Pvalue	Gene Symbols
GO:0019221	cytokine-mediated signaling pathway	0.000155161	RELT/UBB/UBA52/WNT5A/CCL20/CMKLR1/CSF3R/TNFRSF10B/IL36RN/CCRL2/PSMA2/PSMB5/GBP2/ADIPOR2/AKT1/CCL3L1/PML/CD40/IL18/STAT2/CD74/IL11RA/HLA-DPA1/CCL3L3/PSMB3/IL4R/KRT18/HLA-DRA/CXCL13/PSMD13/IL1B/PTPN6/ADAM17/UBC/CCL4L1/IFI27/CXCL5/LTB/IL1RN/HSP90AB1/SP100/IL22RA1/CXCL3/TYK2/PSMC4/CIITA/TNFSF13/TRADD/XCR1/IL36A/CEACAM1/CYLD/TNFRSF13B/PSMA5/HLA-DPB1/STAT6/IL1F10/CCR5/UBE2K/B2M/DUOX2/TNFRSF8/SHARPIN/PT…
GO:0045616	regulation of keratinocyte differentiation	0.000237617	PRKCH/AQP3/CD109/GRHL2/ZFP36/TRIM16/CYP27B1/ERRFI1
GO:0060986	endocrine hormone secretion	0.000372924	RAB11FIP5/TBX3/C1QTNF1/HCAR2/IL1B/CRY1/GNAS/INHBA
GO:0030216	keratinocyte differentiation	0.000665019	PRKCH/WNT5A/MAP2K1/EPHA2/AQP3/CD109/S100A7/GRHL2/KAZN/TGM3/SAV1/PPL/ZFP36/TRIM16/SPRR2D/SPRR2A/CYP27B1/ERRFI1/SHARPIN
GO:0046173	polyol biosynthetic process	0.000885162	PGP/GOT1/SNCA/PLCG2/IPPK/IMPA2/HRH1/CYP27B1/PTK2B
GO:0045598	regulation of fat cell differentiation	0.00103218	WDFY2/WNT5A/CMKLR1/ARNTL/RORC/AKT1/SORT1/SMAD3/ZNF385A/PTGS2/DUSP10/SAV1/ZFP36/CREB1/ZBTB7C/AXIN1
GO:0071621	granulocyte chemotaxis	0.00103218	CCL20/CMKLR1/CSF3R/CCL3L1/C3AR1/PIK3CG/S100A7/LGALS3/CD74/DAPK2/CCL3L3/IL1B/CCL4L1/PDE4D/CXCL3/HRH1
GO:0035855	megakaryocyte development	0.00117333	C6orf25/PIP4K2A/ZNF385A/PTPN6/ABI1/MEIS1
GO:1903428	positive regulation of reactive oxygen species biosynthetic process	0.00133323	KLF2/KLF4/AKT1/SMAD3/PTGS2/PTX3/TLR5/IL1B/HSP90AB1/HDAC4/PTK2B
GO:0001503	ossification	0.00144003	MMP14/TP53INP2/WNT5A/SPP1/GPNMB/EPHA2/TUFT1/ACVR2A/FOXC1/AKT1/SEMA7A/SORT1/SMAD3/PTGS2/ASF1A/CTGF/CSGALNACT1/SEMA4D/HSPE1/IGFBP3/EXT2/RUNX1/PTK2/TPM4/THBS3/HDAC4/CYR61/PBX1/ANKH/GNAS/CTNNBIP1/GTPBP4/DHX36/SBNO2/SUN1/CYP27B1/DUOX2/PTK2B
GO:0070098	chemokine-mediated signaling pathway	0.00145035	CCL20/CMKLR1/CCRL2/CCL3L1/CCL3L3/CXCL13/CCL4L1/CXCL5/CXCL3/XCR1/CCR5/PTK2B
GO:0045429	positive regulation of nitric oxide biosynthetic process	0.00149236	KLF2/KLF4/AKT1/SMAD3/PTGS2/PTX3/TLR5/IL1B/HSP90AB1/PTK2B
GO:1904407	positive regulation of nitric oxide metabolic process	0.00149236	KLF2/KLF4/AKT1/SMAD3/PTGS2/PTX3/TLR5/IL1B/HSP90AB1/PTK2B
GO:0044060	regulation of endocrine process	0.00153435	RAB11FIP5/C1QTNF1/HCAR2/IL1B/CRY1/GNAS/INHBA
GO:0032496	response to lipopolysaccharide	0.0016373	RELT/WNT5A/CCL20/TNFRSF10B/CMPK2/AKT1/SNCA/CD40/PTGS2/S100A7/FOS/IL18/CNP/HSF1/PLCG2/TLR5/CD55/CXCL13/IL1B/DUSP10/ADAM17/PDE4D/NFKBIA/CXCL5/TJP1/CXCL3/SHPK/CD80/ZFP36/PPARGC1A/PTPN22/SBNO2/ADM/SPON2/CCR5/CYP27B1/PTGES/B2M/TNFRSF8
GO:0070372	regulation of ERK1 and ERK2 cascade	0.00171883	CCL20/MAP2K1/STYX/EPHA2/KLF4/SEMA7A/CCL3L1/S100A7/CD74/CTGF/FN1/NQO2/CSK/CCL3L3/DUSP1/NDRG2/PTPN6/CCL4L1/CYR61/SLAMF1/CEACAM1/EPHB1/PTPN22/FAM83D/ATF3/ERRFI1/PTK2B
GO:0048247	lymphocyte chemotaxis	0.00191868	WNT5A/CCL20/CCL3L1/PIK3CG/S100A7/CCL3L3/CXCL13/ADAM17/CCL4L1/PTK2B
GO:0032958	inositol phosphate biosynthetic process	0.0020136	SNCA/PLCG2/IPPK/HRH1/PTK2B
GO:0002237	response to molecule of bacterial origin	0.00215951	RELT/WNT5A/CCL20/TNFRSF10B/CMPK2/AKT1/SNCA/CD40/PTGS2/TLR1/S100A7/FOS/IL18/CNP/HSF1/PLCG2/TLR5/CD55/CXCL13/IL1B/DUSP10/ADAM17/PDE4D/NFKBIA/CXCL5/TJP1/CXCL3/SHPK/CD80/ZFP36/PPARGC1A/PTPN22/SBNO2/ADM/SPON2/CCR5/CYP27B1/PTGES/B2M/TNFRSF8
GO:0019730	antimicrobial humoral response	0.00243805	IL36RN/RNASE7/HIST1H2BG/HIST1H2BF/DEFB103B/CAMP/ADM/SPON2/DEFB103A/B2M
GO:0043588	skin development	0.00286684	PRKCH/FOXE1/WNT5A/MAP2K1/EPHA2/AQP3/WDR48/CD109/S100A7/GRHL2/FOXQ1/KAZN/TGM3/LTB/SAV1/PPL/ZFP36/GNAS/TRADD/TRIM16/ACVR1B/SPRR2D/SPRR2A/INHBA/CYP27B1/ERRFI1/SHARPIN
GO:0045444	fat cell differentiation	0.00298325	WDFY2/WNT5A/CMKLR1/CTBP1/ATF5/ARNTL/KLF4/RORC/AKT1/SORT1/SMAD3/ZNF385A/PTGS2/NOC3L/DUSP10/SLC2A4/SAV1/ZFP36/CREB1/PPARGC1A/ZBTB7C/AXIN1/ARL4A/RGS2
GO:0031102	neuron projection regeneration	0.00301234	SPP1/MAP2K1/KLF4/EPHA4/CTNNA1/NREP/ADM/STK24
GO:2000403	positive regulation of lymphocyte migration	0.00309871	WNT5A/CCL20/S100A7/CXCL13/ADAM17/ITGA4/PTK2B
GO:0097530	granulocyte migration	0.00315851	CCL20/CMKLR1/CSF3R/CCL3L1/C3AR1/PIK3CG/S100A7/LGALS3/CD74/DAPK2/CCL3L3/IL1B/CCL4L1/PDE4D/CXCL3/HRH1
GO:0008544	epidermis development	0.00326196	ZNF750/PRKCH/FOXE1/WNT5A/MAP2K1/EPHA2/PITX2/AQP3/KLF4/CD109/S100A7/CTGF/GRHL2/FOXQ1/KAZN/TGM3/SAV1/GRHL1/PPL/ZFP36/GNAS/TRADD/ELF3/TRIM16/ACVR1B/SPRR2D/SPRR2A/INHBA/ATP2A2/CYP27B1/ERRFI1/SHARPIN
GO:0060211	regulation of nuclear-transcribed mRNA poly(A) tail shortening	0.00337482	PABPC1/AGO2/TNRC6B/ZFP36/BTG2
GO:0060213	positive regulation of nuclear-transcribed mRNA poly(A) tail shortening	0.00337482	PABPC1/AGO2/TNRC6B/ZFP36/BTG2
GO:0019731	antibacterial humoral response	0.00353158	RNASE7/HIST1H2BG/HIST1H2BF/DEFB103B/CAMP/ADM/SPON2/DEFB103A/B2M
GO:0045600	positive regulation of fat cell differentiation	0.00353158	WDFY2/CMKLR1/AKT1/ZNF385A/PTGS2/SAV1/ZFP36/CREB1/ZBTB7C
GO:0070371	ERK1 and ERK2 cascade	0.00382822	CCL20/MAP2K1/STYX/EPHA2/KLF4/SEMA7A/CCL3L1/S100A7/CD74/CTGF/FN1/NQO2/CSK/CCL3L3/DUSP1/NDRG2/PTPN6/CCL4L1/CYR61/SLAMF1/CEACAM1/EPHB1/PTPN22/FAM83D/ATF3/ERRFI1/PTK2B
GO:0002702	positive regulation of production of molecular mediator of immune response	0.00388362	WNT5A/SEMA7A/CD40/CD74/IL4R/DEFB103B/TNFSF13/SPON2/DEFB103A/PAXIP1/STAT6/B2M
GO:0050852	T cell receptor signaling pathway	0.00392352	UBB/UBA52/PSMA2/PSMB5/LGALS3/PHPT1/HLA-DPA1/CSK/KCNN4/PLCG2/PSMB3/HLA-DRA/PSMD13/UBE2D2/PTPN6/UBC/PDE4D/NFKBIA/INPP5D/PSMC4/CEACAM1/PTPN22/RFTN1/PSMA5/HLA-DPB1/FYN
GO:0045604	regulation of epidermal cell differentiation	0.00395775	PRKCH/AQP3/CD109/GRHL2/ZFP36/TRIM16/CYP27B1/ERRFI1
GO:0030593	neutrophil chemotaxis	0.00444586	CCL20/CSF3R/CCL3L1/C3AR1/PIK3CG/LGALS3/CD74/DAPK2/CCL3L3/IL1B/CCL4L1/PDE4D/CXCL3
GO:0009913	epidermal cell differentiation	0.00466297	PRKCH/WNT5A/MAP2K1/EPHA2/PITX2/AQP3/KLF4/CD109/S100A7/GRHL2/KAZN/TGM3/SAV1/PPL/ZFP36/TRIM16/SPRR2D/SPRR2A/CYP27B1/ERRFI1/SHARPIN
GO:0010594	regulation of endothelial cell migration	0.00524354	PRCP/WNT5A/EPHA2/KLF4/AKT1/PTGS2/CXCL13/PTK2/SP100/CEACAM1/PDCD6/HSPB1/SEMA4A/SERPINF1/PTK2B
GO:0042035	regulation of cytokine biosynthetic process	0.00524354	WNT5A/CCL20/KLF4/ASB1/TLR1/IL1B/LTB/INPP5D/CD80/ZFP36/HSPB1/INHBA/MAST2/ERRFI1/TNFRSF8
GO:0030728	ovulation	0.00529041	MMP19/PTGS2/IL4R/HPGD/INHBA
GO:0030889	negative regulation of B cell proliferation	0.00529041	MNDA/INPP5D/ATM/PKN1/TNFRSF13B
GO:0050995	negative regulation of lipid catabolic process	0.00529041	APOC1/AKT1/PIK3CG/HCAR2/IL1B
GO:0050886	endocrine process	0.0055797	RAB11FIP5/TBX3/C1QTNF1/HCAR2/IL1B/CPA3/CRY1/GNAS/INHBA
GO:0031103	axon regeneration	0.00565623	SPP1/MAP2K1/KLF4/EPHA4/CTNNA1/NREP/STK24
GO:2000379	positive regulation of reactive oxygen species metabolic process	0.00567819	KLF2/KLF4/AKT1/SMAD3/SNCA/PTGS2/NQO2/PTX3/TLR5/IL1B/HSP90AB1/HDAC4/GRB2/PTK2B
GO:0048332	mesoderm morphogenesis	0.00573694	WNT5A/EPHA2/KLF4/FOXC1/TBX3/SMAD3/EXT2/PRKAR1A/INHBA/AXIN1
GO:0060326	cell chemotaxis	0.00581234	WNT5A/CCL20/CMKLR1/CSF3R/EPHA2/CCL3L1/C3AR1/BIN2/PIK3CG/S100A7/LGALS3/CD74/DAPK2/CCL3L3/CXCL13/IL1B/ADAM17/CCL4L1/PDE4D/CXCL5/PTPRO/CXCL3/HSPB1/EPHB1/HBEGF/HRH1/CCR5/PTK2B
GO:0006458	'de novo' protein folding	0.0058589	HSPH1/HSPA8/HSPA14/CD74/DNAJB1/HSPE1
GO:2000406	positive regulation of T cell migration	0.0058589	WNT5A/CCL20/S100A7/CXCL13/ADAM17/ITGA4
GO:1903426	regulation of reactive oxygen species biosynthetic process	0.00647862	KLF2/KLF4/AKT1/SMAD3/SNCA/PTGS2/PTX3/TLR5/IL1B/HSP90AB1/HDAC4/PTK2B
GO:0071356	cellular response to tumor necrosis factor	0.00685606	RELT/UBB/UBA52/CCL20/TNFRSF10B/PSMA2/KLF2/PSMB5/CCL3L1/CD40/CCL3L3/PSMB3/KRT18/PSMD13/ADAM17/UBC/CCL4L1/LTB/HDAC4/PSMC4/TNFSF13/ZFP36/TRADD/PPARGC1A/CYLD/TNFRSF13B/PSMA5/TNFRSF8/SHARPIN/PTK2B
GO:0045428	regulation of nitric oxide biosynthetic process	0.00694706	KLF2/KLF4/AKT1/SMAD3/PTGS2/PTX3/TLR5/IL1B/HSP90AB1/PTK2B
GO:0042089	cytokine biosynthetic process	0.00710964	WNT5A/CCL20/KLF4/ASB1/TLR1/IL18/IL1B/LTB/INPP5D/CD80/ZFP36/HSPB1/INHBA/MAST2/ERRFI1/TNFRSF8
GO:0034612	response to tumor necrosis factor	0.00728989	RELT/UBB/UBA52/CCL20/TNFRSF10B/PSMA2/KLF2/PSMB5/CCL3L1/CD40/PTGS2/CCL3L3/PSMB3/KRT18/PSMD13/ADAM17/UBC/CCL4L1/LTB/MAP4K3/HDAC4/PSMC4/TNFSF13/ZFP36/TRADD/PPARGC1A/CYLD/TNFRSF13B/PSMA5/TNFRSF8/SHARPIN/PTK2B
GO:0000715	nucleotide-excision repair, DNA damage recognition	0.00740836	UBB/UBA52/COPS8/UBC/COPS6/COPS2/XPA
GO:0001667	ameboidal-type cell migration	0.00747431	TNS1/PRCP/WNT5A/EPHA2/PITX2/KLF4/RIC8A/AKT1/SEMA7A/PML/DPP4/PTGS2/PTP4A3/CXCL13/SEMA4D/CAP1/PTK2/PPM1F/SP100/FERMT1/SDC4/PKN1/ACVR1B/CEACAM1/PDCD6/HSPB1/INSL3/HBEGF/PAXIP1/SEMA4A/ITGA4/SERPINF1/PTK2B
GO:0030595	leukocyte chemotaxis	0.00750639	WNT5A/CCL20/CMKLR1/CSF3R/CCL3L1/C3AR1/PIK3CG/S100A7/LGALS3/CD74/DAPK2/CCL3L3/CXCL13/IL1B/ADAM17/CCL4L1/PDE4D/CXCL5/PTPRO/CXCL3/HRH1/CCR5/PTK2B
GO:0048679	regulation of axon regeneration	0.00786359	SPP1/MAP2K1/KLF4/EPHA4/STK24
GO:0070570	regulation of neuron projection regeneration	0.00786359	SPP1/MAP2K1/KLF4/EPHA4/STK24
GO:0002285	lymphocyte activation involved in immune response	0.00801615	RORC/AP1G1/CD40/GAPT/IL18/LGALS3/ITGAL/PLCG2/IL4R/HLA-DMB/NOTCH2/CD80/TNFSF13/CEACAM1/APBB1IP/PAXIP1/SUPT6H/SEMA4A/STAT6/PTK2B
GO:0050890	cognition	0.00848155	ATP8A1/B4GALT2/RIC8A/ADNP/PPP1R1B/ZNF385A/MDK/PTGS2/FOS/KALRN/NQO2/HLA-DRA/ST3GAL4/GNAS/CREB1/GPR155/CLN3/EIF4A3/HRH1/FYN/SERPINF1/BTG2
GO:1903708	positive regulation of hemopoiesis	0.00848155	MMP14/ACVR2A/FOXC1/TNFSF9/PCID2/FOS/IL18/CD74/AGER/IL4R/PNP/ITPKB/AP3D1/RUNX1/INPP5D/CD80/GNAS/CREB1/CTNNBIP1/ACVR1B/INHBA/N4BP2L2
GO:0007173	epidermal growth factor receptor signaling pathway	0.00902225	GPRC5A/UBB/GRB7/SHKBP1/UBA52/EPS15L1/RHBDF1/AKT1/CSK/FAM83A/ADAM17/UBC/PTK2/GRB2/CEACAM1/HBEGF/EPS8/ERRFI1/PTK2B
GO:0042107	cytokine metabolic process	0.00908024	WNT5A/CCL20/KLF4/ASB1/TLR1/IL18/IL1B/LTB/INPP5D/CD80/ZFP36/HSPB1/INHBA/MAST2/ERRFI1/TNFRSF8
GO:0033209	tumor necrosis factor-mediated signaling pathway	0.00932208	RELT/UBB/UBA52/TNFRSF10B/PSMA2/PSMB5/CD40/PSMB3/KRT18/PSMD13/ADAM17/UBC/LTB/PSMC4/TNFSF13/TRADD/CYLD/TNFRSF13B/PSMA5/TNFRSF8/SHARPIN/PTK2B
GO:1990266	neutrophil migration	0.00945603	CCL20/CSF3R/CCL3L1/C3AR1/PIK3CG/LGALS3/CD74/DAPK2/CCL3L3/IL1B/CCL4L1/PDE4D/CXCL3
GO:0071353	cellular response to interleukin-4	0.00953142	PML/NFIL3/IL4R/HSP90AB1/SHPK/RPLP0/STAT6
GO:0098751	bone cell development	0.00953142	C6orf25/PIP4K2A/ZNF385A/PTPN6/ANXA2/ABI1/MEIS1
GO:1903409	reactive oxygen species biosynthetic process	0.00985923	KLF2/KLF4/AKT1/ARG2/SMAD3/SNCA/PTGS2/PTX3/TLR5/IL1B/HSP90AB1/HDAC4/DUOX2/PTK2B
GO:0010977	negative regulation of neuron projection development	0.0101029	WNT5A/SPP1/ARHGDIA/EPHA4/PMP22/SEMA4D/PTK2/PTPRO/GORASP1/RUFY3/ASAP1/KIAA0319/ITM2C/SEMA4A/B2M
GO:0030010	establishment of cell polarity	0.0101029	NDE1/MARK2/WNT5A/LLGL2/ZW10/SDCCAG8/PARD3/WWC1/PTK2/MAP4/MYO18A/RUFY3/FERMT1/EPHB1/PTK2B
GO:2001057	reactive nitrogen species metabolic process	0.0102809	KLF2/KLF4/AKT1/ARG2/SMAD3/PTGS2/PTX3/TLR5/IL1B/MARC1/HSP90AB1/PTK2B
GO:0038127	ERBB signaling pathway	0.0105441	GPRC5A/UBB/GRB7/SHKBP1/UBA52/EPS15L1/RHBDF1/AKT1/SH3TC2/CSK/CPNE3/FAM83A/ADAM17/UBC/PTK2/GRB2/CEACAM1/HBEGF/EPS8/ERRFI1/PTK2B
GO:0050830	defense response to Gram-positive bacterium	0.011076	EPHA2/RNASE7/HIST1H2BG/ADAM17/HIST1H2BF/DEFB103B/CAMP/ADM/DEFB103A/DEFB4A/B2M
GO:0006768	biotin metabolic process	0.011192	HLCS/BTD/VNN3/PCCB/ACACA
GO:0050860	negative regulation of T cell receptor signaling pathway	0.011192	LGALS3/PHPT1/PTPN6/CEACAM1/PTPN22
GO:0051084	'de novo' posttranslational protein folding	0.011192	HSPH1/HSPA8/CD74/DNAJB1/HSPE1
GO:1900151	regulation of nuclear-transcribed mRNA catabolic process, deadenylation-dependent decay	0.011192	PABPC1/AGO2/TNRC6B/ZFP36/BTG2
GO:1900153	positive regulation of nuclear-transcribed mRNA catabolic process, deadenylation-dependent decay	0.011192	PABPC1/AGO2/TNRC6B/ZFP36/BTG2
GO:0002700	regulation of production of molecular mediator of immune response	0.011404	WNT5A/SEMA7A/CD40/CD74/IL4R/DEFB103B/TNFSF13/SLAMF1/PKN1/SPON2/DEFB103A/PAXIP1/SUPT6H/STAT6/B2M
GO:0061515	myeloid cell development	0.0117806	C6orf25/KLF2/PIP4K2A/ZNF385A/FLVCR1/PTPN6/ANXA2/TSPAN2/ABI1/MEIS1
GO:0070670	response to interleukin-4	0.0120666	PML/NFIL3/IL4R/HSP90AB1/SHPK/RPLP0/STAT6
GO:0016051	carbohydrate biosynthetic process	0.0122553	PGP/UBB/UBA52/PPP1R3C/GOT1/AKT1/PGD/SNCA/ST6GALNAC1/SIK1/CSGALNACT1/TKT/UBC/EXT2/IMPA2/SLC25A13/CRY1/PPARGC1A/SLC25A11/ATF3/HRH1/PTK2B
GO:0001707	mesoderm formation	0.0122978	WNT5A/EPHA2/KLF4/FOXC1/SMAD3/EXT2/PRKAR1A/INHBA/AXIN1
GO:0030219	megakaryocyte differentiation	0.0124739	HIST4H4/L3MBTL1/C6orf25/PIP4K2A/ZNF385A/PTPN6/ABI1/MEIS1
GO:0038128	ERBB2 signaling pathway	0.0124739	UBB/GRB7/UBA52/AKT1/CPNE3/UBC/GRB2/HBEGF
GO:0046683	response to organophosphorus	0.0128328	MMP19/CIB2/SDC1/PIK3CG/ALDH3A1/PTGS2/FOS/NME1/NDUFS4/DUSP1/IL1B/TRIM16/RPLP0/DUOX2/PTK2B
GO:0006809	nitric oxide biosynthetic process	0.0128932	KLF2/KLF4/AKT1/ARG2/SMAD3/PTGS2/PTX3/TLR5/IL1B/HSP90AB1/PTK2B
GO:0072593	reactive oxygen species metabolic process	0.0129355	PRCP/KLF2/KLF4/AKT1/ARG2/SMAD3/SNCA/PTGS2/BECN1/CTGF/PRDX1/NQO2/NDUFS4/PTX3/TLR5/IL1B/HSP90AB1/HDAC4/CYR61/GRB2/NCF1/NDUFS3/SOD2/NCF1C/PRDX4/PARL/DUOX2/PTK2B
GO:0045638	negative regulation of myeloid cell differentiation	0.0136463	HIST4H4/NME1/ITPKB/NFKBIA/WDR61/INPP5D/ZFP36/CEACAM1/MAFB/INHBA/MEIS1/PTK2B
GO:0043542	endothelial cell migration	0.0138374	PRCP/WNT5A/EPHA2/KLF4/AKT1/DPP4/PTGS2/PTP4A3/CXCL13/PTK2/SP100/CEACAM1/PDCD6/HSPB1/PAXIP1/SEMA4A/SERPINF1/PTK2B
GO:0042036	negative regulation of cytokine biosynthetic process	0.0139611	KLF4/ASB1/INPP5D/ZFP36/INHBA/ERRFI1
GO:0043114	regulation of vascular permeability	0.0139611	PTP4A3/TJP1/CTNNBIP1/CEACAM1/ADM/HRH1
GO:0060669	embryonic placenta morphogenesis	0.0139611	GRHL2/CYR61/GRB2/TRIM28/ADM/SPINT2
GO:2000404	regulation of T cell migration	0.0139611	WNT5A/CCL20/S100A7/CXCL13/ADAM17/ITGA4
GO:0071219	cellular response to molecule of bacterial origin	0.0145906	WNT5A/CCL20/CMPK2/AKT1/CD40/TLR1/IL18/HSF1/TLR5/CD55/IL1B/PDE4D/NFKBIA/SHPK/CD80/ZFP36/PPARGC1A/PTPN22/SBNO2/SPON2/CCR5/B2M
GO:0001570	vasculogenesis	0.0146564	EPHA2/PITX2/ZMIZ1/PTK2/CEACAM1/QKI/ADM/PAXIP1/CCM2
GO:0045682	regulation of epidermis development	0.0146564	PRKCH/AQP3/CD109/GRHL2/ZFP36/TRADD/TRIM16/CYP27B1/ERRFI1
GO:0072676	lymphocyte migration	0.0149277	WNT5A/CCL20/CCL3L1/PIK3CG/S100A7/CCL3L3/CXCL13/ADAM17/CCL4L1/ITGA4/PTK2B
GO:0022409	positive regulation of cell-cell adhesion	0.014979	WNT5A/HSPH1/AKT1/TNFSF9/DPP4/MAP3K8/IL18/CD74/AGER/HLA-DPA1/CITED2/CSK/IL4R/HLA-DRA/CD55/CXCL13/PNP/IL1B/ITPKB/AP3D1/HLA-DMB/PTPN6/GRB2/CD80/SLAMF1/HLA-DPB1/ITGA4/FYN
GO:0010819	regulation of T cell chemotaxis	0.0150326	WNT5A/S100A7/CXCL13/ADAM17
GO:0061081	positive regulation of myeloid leukocyte cytokine production involved in immune response	0.0150326	WNT5A/SEMA7A/CD74/SPON2
GO:0044262	cellular carbohydrate metabolic process	0.0157878	PGP/UBB/UBA52/PPP1R3C/GOT1/RORC/AKT1/C1QTNF1/PGD/SNCA/SIK1/CSGALNACT1/IPPK/PHKA2/UBC/IGFBP3/EXT2/PYGL/IMPA2/PYGM/HDAC4/PPARGC1A/COX11/PFKFB4/HRH1/SIK3/PTK2B
GO:0032103	positive regulation of response to external stimulus	0.0172734	TLR10/WNT5A/CMKLR1/CCL3L1/SMAD3/C3AR1/PIK3CG/PTGS2/S100A7/IL18/CD74/AGER/DAPK2/CCL3L3/CXCL13/IL1B/ADAM17/CCL4L1/CXCL5/PPM1F/DEFB103B/CXCL3/HSPB1/DEFB103A/F12/TGM2/CYP27B1/PTK2B
GO:0045742	positive regulation of epidermal growth factor receptor signaling pathway	0.0178522	UBB/SHKBP1/UBA52/AKT1/ADAM17/UBC
GO:1902930	regulation of alcohol biosynthetic process	0.0178522	SEC14L2/SNCA/IL1B/HRH1/CYP27B1/PTK2B
GO:0071222	cellular response to lipopolysaccharide	0.018036	WNT5A/CCL20/CMPK2/AKT1/CD40/IL18/HSF1/TLR5/CD55/IL1B/PDE4D/NFKBIA/SHPK/CD80/ZFP36/PPARGC1A/PTPN22/SBNO2/SPON2/CCR5/B2M
GO:0030183	B cell differentiation	0.0181108	TPD52/MMP14/DCLRE1C/PCID2/PLCG2/PTPN6/ADAM17/NOTCH2/INPP5D/HDAC4/ATM/INHBA/ITGA4/PTK2B
GO:0050670	regulation of lymphocyte proliferation	0.0187395	MNDA/TNFSF9/CD40/IL18/LGALS3/CD74/AGER/HLA-DPA1/CD55/PNP/IL1B/HLA-DMB/PTPN6/INPP5D/CD80/SLAMF1/ATM/PKN1/PRKAR1A/PTPN22/TNFRSF13B/HLA-DPB1
GO:0045665	negative regulation of neuron differentiation	0.0195651	WNT5A/SPP1/ARHGDIA/EPHA4/PMP22/SEMA4D/PTK2/PTPRO/GORASP1/RUFY3/EIF4ENIF1/ISL2/PBX1/ASAP1/KIAA0319/ITM2C/SEMA4A/B2M/MEIS1
GO:0014902	myotube differentiation	0.0197083	MMP14/PITX2/SORT1/CAPN2/FAM65B/SIK1/IL4R/BHLHE41/CFLAR/RBM38/HDAC4
GO:0046209	nitric oxide metabolic process	0.0197083	KLF2/KLF4/AKT1/ARG2/SMAD3/PTGS2/PTX3/TLR5/IL1B/HSP90AB1/PTK2B
GO:0055001	muscle cell development	0.0202549	PITX2/TBX3/SDC1/KRT19/FAM65B/CFLAR/SORBS2/CHRNB1/HDAC4/PRKAR1A/PDLIM5/ADM/AXIN1/ATP2A2
GO:0097529	myeloid leukocyte migration	0.0203007	CCL20/CMKLR1/CSF3R/CCL3L1/C3AR1/PIK3CG/S100A7/LGALS3/CD74/DAPK2/CCL3L3/IL1B/CCL4L1/PDE4D/PTPRO/CXCL3/HRH1/PTK2B
GO:0032944	regulation of mononuclear cell proliferation	0.0203104	MNDA/TNFSF9/CD40/IL18/LGALS3/CD74/AGER/HLA-DPA1/CD55/PNP/IL1B/HLA-DMB/PTPN6/INPP5D/CD80/SLAMF1/ATM/PKN1/PRKAR1A/PTPN22/TNFRSF13B/HLA-DPB1
GO:0010818	T cell chemotaxis	0.0204605	WNT5A/PIK3CG/S100A7/CXCL13/ADAM17
GO:0071498	cellular response to fluid shear stress	0.0204605	KLF2/KLF4/HDAC3/PTGS2/PTK2B
GO:1901623	regulation of lymphocyte chemotaxis	0.0204605	WNT5A/S100A7/CXCL13/ADAM17/PTK2B
GO:0050771	negative regulation of axonogenesis	0.0216828	WNT5A/SPP1/ARHGDIA/SEMA4D/PTK2/PTPRO/RUFY3/SEMA4A
GO:0010935	regulation of macrophage cytokine production	0.0216941	WNT5A/SEMA7A/CD74/SPON2
GO:0060670	branching involved in labyrinthine layer morphogenesis	0.0216941	GRHL2/GRB2/ADM/SPINT2
GO:0001818	negative regulation of cytokine production	0.0218416	UBB/UBA52/CMKLR1/GPNMB/IL36RN/EPHA2/KLF2/KLF4/ASB1/PML/FN1/AGER/CSK/HSF1/NDRG2/ORM1/UBC/INPP5D/ZFP36/SLAMF1/CEACAM1/CYLD/PTPN22/INHBA/ERRFI1
GO:0050768	negative regulation of neurogenesis	0.0219816	WNT5A/SPP1/ARHGDIA/EPHA4/PMP22/CTNNA1/SEMA4D/MBD1/DUSP10/PTK2/PTPRO/GORASP1/RUFY3/EIF4ENIF1/ISL2/PBX1/ASAP1/KIAA0319/ITM2C/SEMA4A/B2M/MEIS1
GO:0050921	positive regulation of chemotaxis	0.022171	WNT5A/CMKLR1/SMAD3/C3AR1/S100A7/CD74/AGER/DAPK2/CXCL13/ADAM17/CXCL5/PPM1F/CXCL3/HSPB1/PTK2B
GO:0035066	positive regulation of histone acetylation	0.0224257	MUC1/IL1B/PPARGC1A/PAXIP1/AUTS2/WBP2
GO:0042220	response to cocaine	0.0224257	SNCA/KALRN/MBD1/HSP90AB1/SMPD1/PTK2B
GO:0050869	negative regulation of B cell activation	0.0224257	MNDA/INPP5D/ATM/PKN1/TNFRSF13B/INHBA
GO:0050873	brown fat cell differentiation	0.0224257	PTGS2/DUSP10/SLC2A4/PPARGC1A/ARL4A/RGS2
GO:1901186	positive regulation of ERBB signaling pathway	0.0224257	UBB/SHKBP1/UBA52/AKT1/ADAM17/UBC
GO:0048536	spleen development	0.0225371	PITX2/PCID2/CITED2/FLVCR1/ADAM17/PBX1/PKN1
GO:0060443	mammary gland morphogenesis	0.0225371	WNT5A/EPHA2/TBX3/PML/ELF3/STAT6/CAPN1
GO:0046165	alcohol biosynthetic process	0.0225849	PGP/GOT1/SEC14L2/SNCA/CES1/PLCG2/IPPK/IL1B/IMPA2/EBP/CNBP/HRH1/CYP27B1/PTK2B
GO:0001101	response to acid chemical	0.0234593	LANCL2/WNT5A/KRT13/HLCS/AQP3/KLF4/CAPN2/UBR2/PTGS2/SESN3/CTGF/NME1/PIK3C3/HSF1/DUSP1/ASNS/CYP2E1/CREB1/RRAGB/PPARGC1A/TRIM16/CD9/PTGES/SERPINF1/PTK2B
GO:1903039	positive regulation of leukocyte cell-cell adhesion	0.0234593	HSPH1/AKT1/TNFSF9/DPP4/MAP3K8/IL18/CD74/AGER/HLA-DPA1/CSK/IL4R/HLA-DRA/CD55/PNP/IL1B/ITPKB/AP3D1/HLA-DMB/PTPN6/GRB2/CD80/SLAMF1/HLA-DPB1/ITGA4/FYN
GO:0008306	associative learning	0.0237227	B4GALT2/RIC8A/PPP1R1B/FOS/CREB1/CLN3/EIF4A3/HRH1/BTG2
GO:0031345	negative regulation of cell projection organization	0.0238377	WNT5A/SPP1/ARHGDIA/EPHA4/PMP22/SEMA4D/PTK2/PTPRO/MAP4/GORASP1/RUFY3/ASAP1/KIAA0319/ITM2C/SEMA4A/B2M
GO:0048771	tissue remodeling	0.0245332	MMP14/SPP1/EPHA2/FOXC1/IL18/AGER/CSK/TMBIM1/NOTCH2/INPP5D/ELF3/CEACAM1/TGM2/CAPN1/PTK2B
GO:1903707	negative regulation of hemopoiesis	0.0245332	HIST4H4/CD74/NME1/IL4R/ITPKB/NFKBIA/WDR61/INPP5D/ZFP36/CEACAM1/MAFB/INHBA/N4BP2L2/MEIS1/PTK2B
GO:0050870	positive regulation of T cell activation	0.0247891	HSPH1/AKT1/TNFSF9/DPP4/MAP3K8/IL18/CD74/AGER/HLA-DPA1/CSK/IL4R/HLA-DRA/CD55/PNP/IL1B/ITPKB/AP3D1/HLA-DMB/PTPN6/GRB2/CD80/SLAMF1/HLA-DPB1/FYN
GO:0001704	formation of primary germ layer	0.0255169	MMP14/WNT5A/EPHA2/KLF4/FOXC1/SMAD3/FN1/DUSP1/EXT2/PRKAR1A/INHBA/AXIN1/ITGA4
GO:1901184	regulation of ERBB signaling pathway	0.0255169	GPRC5A/UBB/SHKBP1/UBA52/EPS15L1/RHBDF1/AKT1/SH3TC2/ADAM17/UBC/GRB2/CEACAM1/ERRFI1
GO:0050829	defense response to Gram-negative bacterium	0.0256061	RNASE7/S100A7/TLR5/IL22RA1/ADM/DEFB4A/B2M/OPTN
GO:0030856	regulation of epithelial cell differentiation	0.0256883	PRKCH/ARNTL/AQP3/TBX3/CD109/GRHL2/IL1B/ZFP36/TRIM16/CEACAM1/CYP27B1/ERRFI1
GO:0007162	negative regulation of cell adhesion	0.0261817	RND1/MMP14/ADAMDEC1/KLF4/C1QTNF1/MUC1/MYADM/ARHGDIA/LGALS3/CD74/IL4R/SEMA4D/PTPN6/PTK2/PTPRO/IL1RN/GTPBP4/CEACAM1/PRKAR1A/PTPN22/RDX/CLDN7/SPINT2
GO:0043488	regulation of mRNA stability	0.0262552	UBB/UBA52/ANGEL2/PSMA2/PSMB5/PABPC1/AKT1/HSPA8/PCID2/CARHSP1/PSMB3/PSMD13/UBC/PSMC4/PAIP1/TNFSF13/ZFP36/QKI/HSPB1/PSMA5
GO:0007611	learning or memory	0.0265059	ATP8A1/B4GALT2/RIC8A/ADNP/PPP1R1B/ZNF385A/MDK/PTGS2/FOS/KALRN/NQO2/CREB1/CLN3/EIF4A3/HRH1/FYN/SERPINF1/BTG2
GO:0009895	negative regulation of catabolic process	0.0265059	APOC1/PABPC1/AKT1/SMAD3/PML/USP19/BAG6/PIK3CG/HCAR2/IL1B/PTPN3/UBXN1/BANP/HSP90AB1/HDAC4/ANXA2/PPARGC1A/FYN
GO:0045823	positive regulation of heart contraction	0.0265445	CTGF/PDE4D/ADM/ATP2A2/RGS2
GO:0050858	negative regulation of antigen receptor-mediated signaling pathway	0.0265445	LGALS3/PHPT1/PTPN6/CEACAM1/PTPN22
GO:0060713	labyrinthine layer morphogenesis	0.0265445	GRHL2/CYR61/GRB2/ADM/SPINT2
GO:0007254	JNK cascade	0.0266218	UNC5CL/UBB/UBA52/WNT5A/AKT1/HDAC3/MAP4K5/EPHA4/CTGF/AGER/GADD45B/TRAF4/IL1B/DUSP10/UBC/SERPINB3/MAP3K13/MAP4K3/SLAMF1/PKN1/EPHB1/PTPN22/AXIN1/PTK2B
GO:0045637	regulation of myeloid cell differentiation	0.0270106	HIST4H4/L3MBTL1/CSF3R/ACVR2A/FOS/NME1/ITPKB/RUNX1/NFKBIA/WDR61/INPP5D/ZFP36/GNAS/CREB1/CTNNBIP1/ACVR1B/CEACAM1/MAFB/INHBA/MEIS1/PTK2B
GO:0051384	response to glucocorticoid	0.0270786	GOT1/SDC1/ALDH3A1/MDK/PTGS2/FOS/DUSP1/ACSBG1/IL1RN/ZFP36/ADM/FBXO32/UBE2L3/SERPINF1/ERRFI1
GO:0033628	regulation of cell adhesion mediated by integrin	0.0271019	EPHA2/MUC1/DPP4/PIK3CG/CXCL13/PTPN6/PTK2
GO:0034405	response to fluid shear stress	0.0271019	KLF2/KLF4/AKT1/HDAC3/PTGS2/CITED2/PTK2B
GO:1903035	negative regulation of response to wounding	0.0274787	SPP1/C1QTNF1/SMAD3/CD109/EPHA4/AGER/ANXA2/CEACAM1/F12
GO:1902107	positive regulation of leukocyte differentiation	0.0276468	MMP14/TNFSF9/PCID2/FOS/IL18/CD74/AGER/IL4R/PNP/ITPKB/AP3D1/RUNX1/INPP5D/CD80/GNAS/CREB1/CTNNBIP1
GO:0006692	prostanoid metabolic process	0.0277259	FAM213B/PTGS2/CD74/HPGD/PTGR1/PTGES
GO:0006693	prostaglandin metabolic process	0.0277259	FAM213B/PTGS2/CD74/HPGD/PTGR1/PTGES
GO:0060428	lung epithelium development	0.0277259	MAP2K1/KLF2/GRHL2/SAV1/CREB1/ERRFI1
GO:2000758	positive regulation of peptidyl-lysine acetylation	0.0277259	MUC1/IL1B/PPARGC1A/PAXIP1/AUTS2/WBP2
GO:0046661	male sex differentiation	0.0287587	RRM1/MMP14/WNT5A/PITX2/ACVR2A/TBX3/ASB1/WDR48/SDC1/CITED2/CTNNA1/TLR5/TFAP2C/PRDX4/INHBA/PATZ1
GO:0007498	mesoderm development	0.0288157	WNT5A/EPHA2/KLF4/ACVR2A/FOXC1/TBX3/SMAD3/CITED2/EXT2/PRKAR1A/INHBA/AXIN1
GO:0007612	learning	0.0288157	ATP8A1/B4GALT2/RIC8A/PPP1R1B/PTGS2/FOS/CREB1/CLN3/EIF4A3/HRH1/FYN/BTG2
GO:0051591	response to cAMP	0.0288738	MMP19/SDC1/PIK3CG/ALDH3A1/FOS/NME1/NDUFS4/DUSP1/RPLP0/DUOX2/PTK2B
GO:0070663	regulation of leukocyte proliferation	0.0297492	MNDA/TNFSF9/CD40/IL18/LGALS3/CD74/AGER/HLA-DPA1/CD55/PNP/IL1B/HLA-DMB/PTPN6/INPP5D/CD80/SLAMF1/ATM/PKN1/PRKAR1A/PTPN22/TNFRSF13B/HLA-DPB1
GO:0002526	acute inflammatory response	0.0298146	PRCP/C2/SERPINA3/C3AR1/PIK3CG/PTGS2/FN1/CD55/IL1B/ORM1/APOL2/C4BPB/CTNNBIP1/F12/PTGES
GO:0007163	establishment or maintenance of cell polarity	0.0298835	NDE1/MARK2/WNT5A/LLGL2/ZW10/SDCCAG8/CTNNA1/PARD3/CAP1/WWC1/PTK2/MAP4/MYO18A/RUFY3/FERMT1/PARVB/EPHB1/SPINT2/PTK2B
GO:0034114	regulation of heterotypic cell-cell adhesion	0.029896	KLF4/MYADM/IL1B/IL1RN
GO:0036120	cellular response to platelet-derived growth factor stimulus	0.029896	CREB1/RDX/FYN/ERRFI1
GO:0045116	protein neddylation	0.029896	UBE2M/UBE2F/NEDD8/UBA3
GO:0002920	regulation of humoral immune response	0.0299983	C2/C3AR1/CD55/CXCL13/PTPN6/DEFB103B/C4BPB/DEFB103A
GO:0031960	response to corticosteroid	0.0314844	GOT1/SDC1/ALDH3A1/MDK/PTGS2/FOS/CTGF/DUSP1/ACSBG1/IL1RN/ZFP36/ADM/FBXO32/UBE2L3/SERPINF1/ERRFI1
GO:0007548	sex differentiation	0.031981	RRM1/MMP14/WNT5A/EIF2B5/MMP19/PITX2/ACVR2A/FOXC1/TBX3/ASB1/WDR48/SDC1/CITED2/CTNNA1/TLR5/TFAP2C/EIF2B2/PBX1/ACVR1B/PRDX4/INHBA/PATZ1
GO:0001541	ovarian follicle development	0.0322562	MMP14/EIF2B5/MMP19/FOXC1/CTNNA1/EIF2B2/INHBA
GO:0032007	negative regulation of TOR signaling	0.0322562	ARNTL/UBR2/DEPTOR/SESN3/RNF152/ATM/PDCD6
GO:0032715	negative regulation of interleukin-6 production	0.0322562	IL36RN/KLF2/CSK/ORM1/INPP5D/SLAMF1/PTPN22
GO:0051496	positive regulation of stress fiber assembly	0.0322562	SMAD3/CTGF/PPM1F/SDC4/FHOD1/S100A10/SORBS3
GO:0072678	T cell migration	0.0322562	WNT5A/CCL20/PIK3CG/S100A7/CXCL13/ADAM17/ITGA4
GO:2000401	regulation of lymphocyte migration	0.0322562	WNT5A/CCL20/S100A7/CXCL13/ADAM17/ITGA4/PTK2B
GO:0045137	development of primary sexual characteristics	0.0323622	RRM1/MMP14/WNT5A/EIF2B5/MMP19/PITX2/ACVR2A/FOXC1/WDR48/SDC1/CITED2/CTNNA1/TLR5/TFAP2C/EIF2B2/ACVR1B/PRDX4/INHBA/PATZ1
GO:0031294	lymphocyte costimulation	0.0325152	AKT1/DPP4/MAP3K8/HLA-DPA1/CSK/HLA-DRA/PTPN6/GRB2/CD80/HLA-DPB1/FYN
GO:0031295	T cell costimulation	0.0325152	AKT1/DPP4/MAP3K8/HLA-DPA1/CSK/HLA-DRA/PTPN6/GRB2/CD80/HLA-DPB1/FYN
GO:0014074	response to purine-containing compound	0.0327487	MMP19/CIB2/SDC1/PIK3CG/ALDH3A1/PTGS2/FOS/NME1/NDUFS4/DUSP1/IL1B/PPARGC1A/RPLP0/DUOX2/PTK2B
GO:0007219	Notch signaling pathway	0.0328825	MMP14/UBB/UBA52/GOT1/LLGL2/RFNG/FOXC1/KRT19/NEURL1B/MDK/PTP4A3/ADAM17/UBC/NFKBIA/NOTCH2/DTX2/APH1B
GO:0043030	regulation of macrophage activation	0.0336689	WNT5A/SNCA/CD74/IL4R/SHPK
GO:1902253	regulation of intrinsic apoptotic signaling pathway by p53 class mediator	0.0336689	UBB/MUC1/ZNF385A/CD74/HNRNPK
GO:0050856	regulation of T cell receptor signaling pathway	0.0337907	LGALS3/PHPT1/KCNN4/PTPN6/CEACAM1/PTPN22
GO:0033002	muscle cell proliferation	0.0343955	KLF4/FOXC1/AKT1/PTGS2/IL18/NQO2/NDRG2/CFLAR/IGFBP3/HDAC4/SAV1/CTNNBIP1/PPARGC1A/PRKAR1A/HBEGF/TGM2
GO:0030048	actin filament-based movement	0.0358798	MYO1B/PKP2/FRMD6/MLPH/TPM3/PDE4D/NEDD4L/TPM4/NUP155/KCNJ2/MYL6/MYO6
GO:0032006	regulation of TOR signaling	0.0364705	ARNTL/UBR2/HDAC3/DEPTOR/SESN3/RNF152/RRAGB/ATM/PDCD6/TTI1/FAM83D
GO:0046660	female sex differentiation	0.0364705	MMP14/WNT5A/EIF2B5/MMP19/PITX2/FOXC1/TBX3/CTNNA1/EIF2B2/ACVR1B/INHBA
GO:0048706	embryonic skeletal system development	0.036643	MMP14/WNT5A/ACVR2A/SMAD3/GRHL2/FLVCR1/PBX1/GNAS/AXIN1/EIF4A3
GO:0090502	RNA phosphodiester bond hydrolysis, endonucleolytic	0.036643	TSEN2/AGO2/NOB1/MRPL44/TSEN34/EDC3/RNASE4/RPP38/RPSA/RNASE1
GO:0010830	regulation of myotube differentiation	0.0380261	MMP14/SIK1/IL4R/BHLHE41/CFLAR/RBM38/HDAC4
GO:0050805	negative regulation of synaptic transmission	0.0380261	GNAI2/SNCA/ADNP/PTGS2/GNAI1/EIF4A3/PTK2B
GO:0009152	purine ribonucleotide biosynthetic process	0.0384834	GNAI2/ATP5F1/OPRL1/AKAP5/ADK/GNAL/ADNP/ATIC/NME1/CAP1/VCP/PAPSS1/SLC25A13/PPARGC1A/PAPSS2/ATP5A1/ADM/ACAT1/ATP5J2/PTK2B
GO:0002822	regulation of adaptive immune response based on somatic recombination of immune receptors built from immunoglobulin superfamily domains	0.0392391	CD40/AGER/IL4R/IL1B/PTPN6/CD80/TNFSF13/SLAMF1/C4BPB/PKN1/CEACAM1/PAXIP1/SUPT6H/STAT6/B2M
GO:0022408	negative regulation of cell-cell adhesion	0.0392391	KLF4/C1QTNF1/MYADM/LGALS3/CD74/IL4R/PTPN6/PTK2/IL1RN/GTPBP4/CEACAM1/PRKAR1A/PTPN22/RDX/SPINT2
GO:0003209	cardiac atrium morphogenesis	0.0396882	WNT5A/PITX2/NOTCH2/CYR61
GO:0010934	macrophage cytokine production	0.0396882	WNT5A/SEMA7A/CD74/SPON2
GO:0030878	thyroid gland development	0.0396882	FOXE1/MAP2K1/SMAD3/DUOX2
GO:0036119	response to platelet-derived growth factor	0.0396882	CREB1/RDX/FYN/ERRFI1
GO:0045830	positive regulation of isotype switching	0.0396882	CD40/TNFSF13/PAXIP1/STAT6
GO:0055119	relaxation of cardiac muscle	0.0396882	PDE4D/KCNJ2/ATP2A2/RGS2
GO:0090201	negative regulation of release of cytochrome c from mitochondria	0.0396882	PRELID1/AKT1/OPA1/PARL
GO:1902165	regulation of intrinsic apoptotic signaling pathway in response to DNA damage by p53 class mediator	0.0396882	MUC1/ZNF385A/CD74/HNRNPK
GO:1902668	negative regulation of axon guidance	0.0396882	WNT5A/SEMA4D/PTPRO/SEMA4A
GO:0035270	endocrine system development	0.039837	FOXE1/WNT5A/MAP2K1/PITX2/ARNTL/AKT1/SMAD3/MDK/CITED2/PBX1/CREB1/DUOX2
GO:0042058	regulation of epidermal growth factor receptor signaling pathway	0.039837	GPRC5A/UBB/SHKBP1/UBA52/EPS15L1/RHBDF1/AKT1/ADAM17/UBC/GRB2/CEACAM1/ERRFI1
GO:0033627	cell adhesion mediated by integrin	0.0402744	EPHA2/MUC1/DPP4/PIK3CG/CXCL13/PTPN6/ADAM17/PTK2
GO:0046635	positive regulation of alpha-beta T cell activation	0.0402744	HSPH1/IL18/IL4R/CD55/PNP/ITPKB/AP3D1/CD80
GO:0055117	regulation of cardiac muscle contraction	0.0402744	PKP2/PIK3CG/CTGF/PDE4D/HDAC4/KCNJ2/ATP2A2/RGS2
GO:0060338	regulation of type I interferon-mediated signaling pathway	0.040651	WNT5A/STAT2/PTPN6/HSP90AB1/TYK2/UBE2K
GO:0042476	odontogenesis	0.040751	CSF3R/PITX2/TUFT1/AQP3/FOXC1/SDC1/CTNNA1/FAM20A/ADM/SP6/INHBA
GO:0002687	positive regulation of leukocyte migration	0.0409502	WNT5A/CCL20/CMKLR1/C3AR1/S100A7/LGALS3/CD74/DAPK2/CXCL13/ADAM17/CXCL5/CXCL3/ITGA4/PTK2B
GO:0008584	male gonad development	0.0409502	RRM1/MMP14/WNT5A/PITX2/ACVR2A/WDR48/SDC1/CITED2/CTNNA1/TLR5/TFAP2C/PRDX4/INHBA/PATZ1
GO:0046546	development of primary male sexual characteristics	0.0409502	RRM1/MMP14/WNT5A/PITX2/ACVR2A/WDR48/SDC1/CITED2/CTNNA1/TLR5/TFAP2C/PRDX4/INHBA/PATZ1
GO:0070252	actin-mediated cell contraction	0.041211	PKP2/FRMD6/TPM3/PDE4D/NEDD4L/TPM4/NUP155/KCNJ2/MYL6
GO:0071674	mononuclear cell migration	0.041211	CCL20/CMKLR1/CCL3L1/C3AR1/S100A7/LGALS3/CCL3L3/CCL4L1/PTPRO
GO:0043487	regulation of RNA stability	0.0413617	UBB/UBA52/ANGEL2/PSMA2/PSMB5/PABPC1/AKT1/HSPA8/PCID2/CARHSP1/PSMB3/PSMD13/UBC/PSMC4/PAIP1/TNFSF13/ZFP36/QKI/HSPB1/PSMA5
GO:0002639	positive regulation of immunoglobulin production	0.0418712	CD40/IL4R/TNFSF13/PAXIP1/STAT6
GO:0032924	activin receptor signaling pathway	0.0418712	ACVR2A/SMAD3/CITED2/ACVR1B/INHBA
GO:0071624	positive regulation of granulocyte chemotaxis	0.0418712	C3AR1/S100A7/CD74/DAPK2/CXCL3
GO:0007369	gastrulation	0.0420547	MMP14/WNT5A/EPHA2/KLF4/RIC8A/ACVR2A/FOXC1/MYADM/SMAD3/FN1/DUSP1/EXT2/IL1RN/PRKAR1A/INHBA/AXIN1/ITGA4
GO:0002637	regulation of immunoglobulin production	0.0444332	CD40/IL4R/TNFSF13/PKN1/PAXIP1/SUPT6H/STAT6
GO:0002712	regulation of B cell mediated immunity	0.0444332	CD40/PTPN6/TNFSF13/C4BPB/PAXIP1/SUPT6H/STAT6
GO:0002889	regulation of immunoglobulin mediated immune response	0.0444332	CD40/PTPN6/TNFSF13/C4BPB/PAXIP1/SUPT6H/STAT6
GO:0048146	positive regulation of fibroblast proliferation	0.0444332	WNT5A/PML/ZMIZ1/CD74/FN1/NDUFS4/ANXA2
GO:0002286	T cell activation involved in immune response	0.0453672	RORC/IL18/LGALS3/ITGAL/IL4R/HLA-DMB/CD80/CEACAM1/APBB1IP/SEMA4A/STAT6
GO:0002690	positive regulation of leukocyte chemotaxis	0.0453672	WNT5A/CMKLR1/C3AR1/S100A7/CD74/DAPK2/CXCL13/ADAM17/CXCL5/CXCL3/PTK2B
GO:0042303	molting cycle	0.0453672	FOXE1/ARNTL/CD109/PTGS2/FOXQ1/TGM3/SAV1/GNAS/TRADD/ACVR1B/INHBA
GO:0042633	hair cycle	0.0453672	FOXE1/ARNTL/CD109/PTGS2/FOXQ1/TGM3/SAV1/GNAS/TRADD/ACVR1B/INHBA
GO:0035065	regulation of histone acetylation	0.046195	CTBP1/MUC1/SNCA/IL1B/PPARGC1A/PAXIP1/AUTS2/WBP2
GO:1903524	positive regulation of blood circulation	0.046195	AKT1/PTGS2/CTGF/PDE4D/ADM/ATP2A2/HRH1/RGS2
GO:0010632	regulation of epithelial cell migration	0.0464016	PRCP/WNT5A/EPHA2/KLF4/AKT1/PTGS2/CXCL13/PTK2/PPM1F/SP100/CEACAM1/PDCD6/HSPB1/INSL3/HBEGF/SEMA4A/SERPINF1/PTK2B
GO:1902806	regulation of cell cycle G1/S phase transition	0.0464016	PRMT2/UBB/UBA52/AKT1/MUC1/NPM1/PML/UBE2E2/NACC2/ZNF385A/PTPN6/ADAM17/UBC/ATM/FAM83D/RDX/SUSD2/BTG2
GO:0007613	memory	0.0466622	B4GALT2/ADNP/MDK/PTGS2/KALRN/NQO2/CREB1/HRH1/SERPINF1
GO:0034332	adherens junction organization	0.0467821	MMP14/PKP2/SMAD3/CSK/CTNNA1/PTK2/PPM1F/SDC4/RDX/S100A10/CTNND1/CADM1/PTK2B
GO:0001890	placenta development	0.0480153	SPP1/MAP2K1/AKT1/KRT19/PTGS2/GRHL2/HSF1/RTCB/PTK2/HSP90AB1/CYR61/GRB2/TRIM28/ADM/SPINT2/CYP27B1
GO:0002819	regulation of adaptive immune response	0.0480153	CD40/AGER/IL4R/IL1B/DUSP10/PTPN6/CD80/TNFSF13/SLAMF1/C4BPB/PKN1/CEACAM1/PAXIP1/SUPT6H/STAT6/B2M
GO:0006953	acute-phase response	0.0483301	SERPINA3/PTGS2/FN1/IL1B/ORM1/APOL2
GO:0002440	production of molecular mediator of immune response	0.0499363	WNT5A/SEMA7A/CD40/GAPT/CD74/IL4R/CD55/DEFB103B/TNFSF13/SLAMF1/PKN1/SPON2/DEFB103A/PAXIP1/SUPT6H/CTNNBL1/STAT6/B2M
GO:0050920	regulation of chemotaxis	0.0499363	WNT5A/CMKLR1/SMAD3/C3AR1/S100A7/CD74/AGER/DAPK2/CXCL13/SEMA4D/ADAM17/CXCL5/PPM1F/PTPRO/CXCL3/HSPB1/SEMA4A/PTK2B

## Sheet: DO
Dataset 2: Disease Ontology
DO ID	DO Term	P-value	Gene Symbols
DOID:9538	multiple myeloma	0.000547381	56616/6364/6696/341/5564/207/4582/6382/27161/8812/8744/4869/7917/5294/958/5743/26579/972/3590/57823/8837/3553/5777/861/4792/3557/1917/4261/8741/1540/3315/928/6648/23495/9935/3624/1577/3676/1234/567
DOID:5082	liver cirrhosis	0.000806807	2805/12/79602/3880/8744/6622/6614/3606/2335/3683/3875/7100/3553/5004/6517/3486/6317/3557/302/4261/8741/6504/1571/472/26191/6648/1234/567/5176/943
DOID:0070004	myeloma	0.00166783	4323/56616/6364/6696/341/5564/3934/207/4582/6382/27161/8812/8744/4869/7917/5294/958/5743/26579/972/3590/2335/57823/8837/3553/5777/861/4792/3557/1917/7297/4261/8741/1540/3315/928/6648/23495/9935/3624/1577/3676/1234/567
DOID:4960	bone marrow cancer	0.00234729	4323/56616/6364/6696/341/5564/3934/207/4582/6382/27161/8812/8744/4869/7917/5294/958/5743/26579/972/3590/2335/57823/8837/3553/5777/861/4792/3557/1917/7297/4261/8741/1540/3315/928/6648/23495/9935/3624/1577/3676/1234/567
DOID:3324	mood disorder	0.00296923	22809/8863/11113/207/1734/2774/6622/84152/104/3683/5806/8843/3337/3553/23395/3613/65258/302/1385/8553/10611/6281/2534
DOID:10952	nephritis	0.00381198	4323/6696/3934/4088/719/958/5743/3606/3958/1843/5806/10563/2212/6868/3486/5800/3557/302/8741/8717/6648/23495/1234
DOID:2916	hypersensitivity reaction type IV disease	0.00625383	27299/6696/5743/3305/3606/177/3566/3553/4792/6374/3557/7297/941/10891/1234
DOID:3083	chronic obstructive pulmonary disease	0.00647881	4323/6696/8795/4481/4088/719/958/5743/3606/177/3683/3566/3875/3553/6517/5144/3557/1571/10891/820/3315/133/6648/488/114907/1234/1673/50506
DOID:0060049	autoimmune disease of urogenital tract	0.00689477	2805/3880/8744/6622/6614/2335/3683/3875/302/8741/6504/472/26191
DOID:12236	primary biliary cirrhosis	0.00689477	2805/3880/8744/6622/6614/2335/3683/3875/302/8741/6504/472/26191
DOID:11335	sarcoidosis	0.008383	27299/6696/5743/3305/3606/177/3566/3553/4792/6374/7297/941/10891/1234
DOID:13141	uveitis	0.0087852	3934/3305/26191/133/6648/3189/5176
DOID:3312	bipolar disorder	0.0101303	22809/8863/11113/207/1734/2774/84152/104/8843/3337/3553/23395/3613/65258/302/1385/8553/10611/2534
DOID:0050338	primary bacterial infectious disease	0.0119268	64411/6364/3934/6622/5743/7096/3606/3683/5289/5806/7100/2212/3553/7415/3557/399687/55894/11127/941/6504/8717/1385/634/820/26191/5184/9235/1839/3115/1234/1673
DOID:4029	gastritis	0.0125045	6364/4582/84152/5743/3566/3553/94241/3557/55894/1673/567
DOID:50	thyroid gland disease	0.0135436	2304/6515/1734/3880/958/5743/3606/3958/3566/2212/3553/6517/3486/941/2778/26191/3640/3115/7270/1234/1594/50506
DOID:1107	esophageal carcinoma	0.0230276	8795/4582/4192/5743/2353/3606/5052/4585/3486/6317/3491/5087/472/6648/3624/8312/3676/7507
DOID:1485	cystic fibrosis	0.02401	10365/4582/5743/3606/4830/1445/4585/5806/7100/2212/3553/7415/3486/3557/7439/7538/820/6337/7052
DOID:2513	basal cell carcinoma	0.0255733	4582/3880/5743/6278/8837/7507
DOID:4798	aggressive systemic mastocytosis	0.0261319	9314/5294/1843/6609/488
DOID:2871	endometrial carcinoma	0.029505	4323/4582/6382/4192/5743/3783/3336/8837/3491/472/56998/634/3624
DOID:3480	uveal disease	0.0312098	3934/2296/3305/26191/133/6648/3189/5176
DOID:3748	esophagus squamous cell carcinoma	0.031448	4192/5743/3606/5052/6317/5087/472/3624/8312/3676/7507
DOID:8567	Hodgkin's lymphoma	0.0319789	56616/104/5294/5743/3590/8837/3553/3557/472
DOID:9588	encephalitis	0.0319789	4869/5806/8837/4853/3557/7082/9235/3921/1234
DOID:3213	demyelinating disease	0.033179	8893/1675/3002/958/3606/1267/3566/3122/2212/3553/5777/3429/3557/4261/941/5653/2213/3115/3676/1234/1594
DOID:0060082	breast benign neoplasm	0.0337663	4582/3486/55/3624
DOID:0060097	thoracic benign neoplasm	0.0337663	4582/3486/55/3624
DOID:10603	glucose intolerance	0.0355758	2805/1803/177/6517/10891/1514/2678
DOID:3082	interstitial lung disease	0.0355799	165/27299/207/4582/6382/5743/2353/3606/177/2212/8837/3553/3486/6317/4792/6374/3557/653361/6648/1234
DOID:76	stomach disease	0.0408528	6364/4582/84152/5743/3566/3553/94241/3557/55894/1673/567
DOID:10923	sickle cell anemia	0.0427166	384/5743/3606/3783/3553/3486/3676
DOID:4914	esophagus adenocarcinoma	0.0440402	4582/5743/3486/3491/6648
DOID:4896	bile duct adenocarcinoma	0.0478984	6696/5604/3934/207/4582/3880/5294/5743/3958/11156/4585/1843/5747/302/2778/3921/1500
DOID:4947	cholangiocarcinoma	0.0478984	6696/5604/3934/207/4582/3880/5294/5743/3958/11156/4585/1843/5747/302/2778/3921/1500
DOID:4606	bile duct cancer	0.0486241	6696/5604/3934/207/4582/6382/3880/5294/5743/3958/11156/4585/1843/5747/302/2778/3921/1500
DOID:4897	bile duct carcinoma	0.0486241	6696/5604/3934/207/4582/6382/3880/5294/5743/3958/11156/4585/1843/5747/302/2778/3921/1500
DOID:1380	endometrial cancer	0.0486358	4323/4582/6382/4192/5743/3783/3336/8837/6391/3491/472/56998/634/3624
DOID:363	uterine cancer	0.0486358	4323/4582/6382/4192/5743/3783/3336/8837/6391/3491/472/56998/634/3624
DOID:75	lymphatic system disease	0.0486358	10577/3002/6349/7917/3606/3683/8837/3553/3557/8741/4306/133/6609/1234
DOID:10241	thalassemia	0.0489033	3934/4582/1571/57492/5184/3676
DOID:552	pneumonia	0.0493444	6696/4582/5743/3606/3566/7100/8837/3553/3486/3557/472/943
DOID:11260	rabies	0.0497904	5308/4088/6622/6773/6007/10016/820/498/6035
